# Supplementary material for: 1-Hy­droxy­isoquinolin-2-ium hydrogen succinate
Source: Acta Crystallogr Sect E Struct Rep Online. 2014 Mar 29;70(Pt 4):o491. doi: 10.1107/S1600536814006485 (PMC3998545; doi:10.1107/S1600536814006485)
Supplement: Supplementary file 1 [file e-70-0o491-sup1.cif]

##############################################################################
#                                                                            #
# This CIF contains the data in a paper accepted for publication in          #
# Acta Crystallographica Section E. It conforms to the requirements of       #
# Notes for Authors for Acta Crystallographica Section E, and has been       #
# peer reviewed under the auspices of the IUCr Commission on Journals.       #
#                                                                            #
# Full details of the Crystallographic Information File format               #
# are given in the paper "The Crystallographic Information File (CIF):       #
# a New Standard Archive File for Crystallography" by S. R. Hall, F. H.      #
# Allen and I. D. Brown [Acta Cryst. (1991), A47, 655-685].                  #
#                                                                            #
# The current version of the core CIF dictionary is obtainable from          #
# ftp://ftp.iucr.org/pub/cif_core.dic.                                       #
#                                                                            #
# Software is freely available for graphical display of the structure(s)     #
# in this CIF. For information consult the CIF software page                 #
# http://www.iucr.org/resources/cif/software.                                #
#                                                                            #
# This file may be used for bona fide research purposes within the           #
# scientific community so long as proper attribution is given to the journal # 
# article from which it was obtained.                                        #
#                                                                            #
##############################################################################
data_global
_audit_creation_method     SHELXL97
_journal_date_recd_electronic     2014-03-18
_journal_date_accepted     2014-03-24
_journal_name_full     'Acta Crystallographica, Section E'
_journal_year     2014
_journal_volume     70
_journal_issue      4
_journal_page_first     o491
_journal_page_last     o491
_journal_paper_category     QO
_journal_paper_doi     10.1107/S1600536814006485
_journal_coeditor_code     IS5349
_publ_contact_author_name     'G. Chakkaravarthi'
_publ_contact_author_address
;
Department of Physics
CPCL Polytechnic College
Chennai 600 068
India
;
_publ_contact_author_email
                      'chakkaravarthi_2005@yahoo.com, srkanagadurai@yahoo.co.in'
_publ_contact_author_fax     ?
_publ_contact_author_phone     '09940334668'
_publ_section_title
;
1-Hydroxyisoquinolin-2-ium hydrogen succinate
;
loop_
    _publ_author_name
    _publ_author_address
    'S. Ambalatharasu'
;
Department of Physics,
Presidency College,
Chennai 600 005,
India
;
    'A. Sankar'
;
Department of Physics,
Presidency College,
Chennai 600 005,
India
;
    'G. Peramaiyan'
;
Department of Physics,
Presidency College,
Chennai 600 005,
India
;
    'G. Chakkaravarthi'
;
Department of Physics,
CPCL Polytechnic College,
Chennai 600 068,
India
;
    'R. Kanagadurai'
;
Department of Physics,
Presidency College,
Chennai 600 005,
India
;
_publ_section_synopsis     .
data_I
_database_code_depnum_ccdc_archive 'CCDC 993415'
_audit_creation_method     SHELXL-97
_chemical_name_systematic
;
1-Hydroxyisoquinolin-2-ium 3-carboxypropionate
;
_chemical_name_common
;
1-Hydroxyisoquinolin-2-ium hydrogen succinate
;
_chemical_formula_moiety     'C9 H8 N O +, C4 H5 O4 -'
_chemical_formula_sum     'C13 H13 N O5'
_chemical_formula_iupac     'C9 H8 N O +, C4 H5 O4 -'
_chemical_formula_weight     263.24
_chemical_melting_point     ?
_symmetry_cell_setting     monoclinic
_symmetry_space_group_name_H-M     'P 21'
_symmetry_space_group_name_Hall     'P 2yb'
loop_
    _symmetry_equiv_pos_as_xyz
    'x, y, z'
    '-x, y+1/2, -z'
_cell_length_a     9.553(5)
_cell_length_b     4.962(3)
_cell_length_c     12.706(5)
_cell_angle_alpha     90.00
_cell_angle_beta     104.117(5)
_cell_angle_gamma     90.00
_cell_volume     584.1(5)
_cell_formula_units_Z     2
_cell_measurement_reflns_used     4664
_cell_measurement_theta_min     2.2
_cell_measurement_theta_max     32.6
_cell_measurement_temperature     295(2)
_exptl_crystal_description     block
_exptl_crystal_colour     colourless
_exptl_crystal_size_max     0.22
_exptl_crystal_size_mid     0.18
_exptl_crystal_size_min     0.16
_exptl_crystal_density_diffrn     1.497
_exptl_crystal_density_meas     ?
_exptl_crystal_density_method     'not measured'
_exptl_crystal_F_000     276
_exptl_absorpt_coefficient_mu     0.116
_exptl_absorpt_correction_type     multi-scan
_exptl_absorpt_process_details     '(SADABS; Sheldrick, 1996)'
_exptl_absorpt_correction_T_min     0.9749
_exptl_absorpt_correction_T_max     0.9816
_exptl_special_details     ?
_diffrn_ambient_temperature     295(2)
_diffrn_radiation_type     MoK\a
_diffrn_radiation_wavelength     0.71073
_diffrn_radiation_source     'fine-focus sealed tube'
_diffrn_radiation_monochromator     graphite
_diffrn_measurement_device_type     'Bruker Kappa APEXII CCD'
_diffrn_measurement_method     '\w and \f scan'
_diffrn_detector_area_resol_mean     ?
_diffrn_reflns_number     8297
_diffrn_reflns_av_R_equivalents     0.0279
_diffrn_reflns_av_sigmaI/netI     0.0278
_diffrn_reflns_theta_min     2.20
_diffrn_reflns_theta_max     33.23
_diffrn_reflns_theta_full     25.00
_diffrn_measured_fraction_theta_max     0.952
_diffrn_measured_fraction_theta_full     0.999
_diffrn_reflns_limit_h_min     -13
_diffrn_reflns_limit_h_max     14
_diffrn_reflns_limit_k_min     -6
_diffrn_reflns_limit_k_max     7
_diffrn_reflns_limit_l_min     -19
_diffrn_reflns_limit_l_max     19
_diffrn_standards_number     0
_diffrn_standards_interval_count     ?
_diffrn_standards_interval_time     0
_diffrn_standards_decay_%     ?
_refine_special_details
;
 Refinement of F^2^ against ALL reflections.  The weighted R-factor wR and
 goodness of fit S are based on F^2^, conventional R-factors R are based
 on F, with F set to zero for negative F^2^. The threshold expression of
 F^2^ > 2sigma(F^2^) is used only for calculating R-factors(gt) etc. and is
 not relevant to the choice of reflections for refinement.  R-factors based
 on F^2^ are statistically about twice as large as those based on F, and R-
 factors based on ALL data will be even larger.
;
_reflns_number_total     3688
_reflns_number_gt     3289
_reflns_threshold_expression     I>2sigma(I)
_refine_ls_structure_factor_coef     Fsqd
_refine_ls_matrix_type     full
_refine_ls_R_factor_all     0.0590
_refine_ls_R_factor_gt     0.0530
_refine_ls_wR_factor_gt     0.1585
_refine_ls_wR_factor_ref     0.1685
_refine_ls_goodness_of_fit_ref     1.104
_refine_ls_restrained_S_all     1.109
_refine_ls_number_reflns     3688
_refine_ls_number_parameters     181
_refine_ls_number_restraints     4
_refine_ls_hydrogen_treatment     mixed
_refine_ls_weighting_scheme     calc
_refine_ls_weighting_details
         'calc w=1/[\s^2^(Fo^2^)+(0.1138P)^2^+0.0584P] where P=(Fo^2^+2Fc^2^)/3'
_atom_sites_solution_hydrogens     geom
_atom_sites_solution_primary     direct
_atom_sites_solution_secondary     difmap
_refine_ls_shift/su_max     0.000
_refine_ls_shift/su_mean     0.000
_refine_diff_density_max     0.571
_refine_diff_density_min     -0.553
_refine_ls_extinction_method     none
_refine_ls_extinction_coef     ?
loop_
    _atom_type_symbol
    _atom_type_description
    _atom_type_scat_dispersion_real
    _atom_type_scat_dispersion_imag
    _atom_type_scat_source
    'C' 'C' 0.0033 0.0016
                         'International Tables Vol C Tables 4.2.6.8 and 6.1.1.4'
    'H' 'H' 0.0000 0.0000
                         'International Tables Vol C Tables 4.2.6.8 and 6.1.1.4'
    'N' 'N' 0.0061 0.0033
                         'International Tables Vol C Tables 4.2.6.8 and 6.1.1.4'
    'O' 'O' 0.0106 0.0060
                         'International Tables Vol C Tables 4.2.6.8 and 6.1.1.4'
_computing_data_collection     'APEX2 (Bruker, 2004)'
_computing_cell_refinement     'SAINT (Bruker, 2004)'
_computing_data_reduction     'SAINT (Bruker, 2004)'
_computing_structure_solution     'SHELXS97 (Sheldrick, 2008)'
_computing_structure_refinement     'SHELXL97 (Sheldrick, 2008)'
_computing_molecular_graphics     'PLATON (Spek, 2009)'
_computing_publication_material     'SHELXL97 (Sheldrick, 2008)'
loop_
    _atom_site_type_symbol
    _atom_site_label
    _atom_site_fract_x
    _atom_site_fract_y
    _atom_site_fract_z
    _atom_site_U_iso_or_equiv
    _atom_site_adp_type
    _atom_site_calc_flag
    _atom_site_refinement_flags
    _atom_site_occupancy
    _atom_site_symmetry_multiplicity
    _atom_site_disorder_assembly
    _atom_site_disorder_group
    C C1 0.28708(17) 1.0029(4) 0.15427(13) 0.0248(3) Uani d . 1 1 . .
    C C2 0.21024(18) 1.0069(4) 0.04383(12) 0.0268(3) Uani d . 1 1 . .
    C C3 0.3651(2) 0.6470(5) 0.01057(17) 0.0378(4) Uani d . 1 1 . .
    H H3 0.3901 0.5288 -0.0387 0.045 Uiso calc R 1 1 . .
    C C4 0.4391(2) 0.6380(4) 0.11717(17) 0.0345(4) Uani d . 1 1 . .
    H H4 0.5135 0.5146 0.1404 0.041 Uiso calc R 1 1 . .
    C C5 0.40134(18) 0.8183(4) 0.19153(14) 0.0273(3) Uani d . 1 1 . .
    C C6 0.4726(2) 0.8221(5) 0.30338(15) 0.0352(4) Uani d . 1 1 . .
    H H6 0.5492 0.7052 0.3300 0.042 Uiso calc R 1 1 . .
    C C7 0.4292(2) 0.9972(5) 0.37231(14) 0.0381(4) Uani d . 1 1 . .
    H H7 0.4749 0.9978 0.4459 0.046 Uiso calc R 1 1 . .
    C C8 0.3161(2) 1.1745(5) 0.33147(14) 0.0342(4) Uani d . 1 1 . .
    H H8 0.2870 1.2942 0.3783 0.041 Uiso calc R 1 1 . .
    C C9 0.24902(16) 1.1760(3) 0.22686(11) 0.0219(3) Uani d . 1 1 . .
    H H9 0.1742 1.2977 0.2021 0.026 Uiso calc R 1 1 . .
    C C10 -0.2126(2) 1.2254(4) 0.36224(13) 0.0294(4) Uani d . 1 1 . .
    C C11 -0.1045(2) 0.9998(5) 0.37431(13) 0.0337(4) Uani d . 1 1 . .
    H H11A -0.1356 0.8529 0.4136 0.040 Uiso calc R 1 1 . .
    H H11B -0.0122 1.0633 0.4174 0.040 Uiso calc R 1 1 . .
    C C12 -0.0841(2) 0.8927(4) 0.26675(13) 0.0303(3) Uani d . 1 1 . .
    H H12A -0.1760 0.8251 0.2246 0.036 Uiso calc R 1 1 . .
    H H12B -0.0559 1.0410 0.2266 0.036 Uiso calc R 1 1 . .
    C C13 0.02711(18) 0.6711(4) 0.27745(12) 0.0258(3) Uani d . 1 1 . .
    N N1 0.2522(2) 0.8310(5) -0.02600(14) 0.0423(4) Uani d D 1 1 . .
    H H1 0.214(3) 0.848(9) -0.0992(9) 0.063 Uiso d D 1 1 . .
    O O1 0.10057(16) 1.1826(3) 0.01569(11) 0.0364(3) Uani d D 1 1 . .
    H H1A 0.067(3) 1.149(7) -0.0474(11) 0.055 Uiso d D 1 1 . .
    O O2 -0.23278(17) 1.3291(4) 0.45355(11) 0.0410(4) Uani d D 1 1 . .
    H H2A -0.198(3) 1.257(7) 0.5134(15) 0.061 Uiso d D 1 1 . .
    O O3 -0.27879(19) 1.3135(5) 0.27647(12) 0.0492(5) Uani d . 1 1 . .
    O O4 0.04477(15) 0.5692(3) 0.19024(9) 0.0332(3) Uani d . 1 1 . .
    O O5 0.09610(18) 0.5944(4) 0.36893(10) 0.0425(4) Uani d . 1 1 . .
loop_
    _atom_site_aniso_label
    _atom_site_aniso_U_11
    _atom_site_aniso_U_22
    _atom_site_aniso_U_33
    _atom_site_aniso_U_12
    _atom_site_aniso_U_13
    _atom_site_aniso_U_23
    C1 0.0245(7) 0.0250(7) 0.0242(6) -0.0023(6) 0.0042(5) 0.0003(6)
    C2 0.0285(8) 0.0263(8) 0.0234(6) -0.0023(7) 0.0023(5) -0.0009(6)
    C3 0.0405(10) 0.0367(10) 0.0375(9) 0.0019(8) 0.0118(7) -0.0097(8)
    C4 0.0335(8) 0.0329(10) 0.0371(9) 0.0060(7) 0.0088(7) 0.0011(7)
    C5 0.0259(7) 0.0275(8) 0.0284(6) -0.0007(7) 0.0064(6) 0.0019(6)
    C6 0.0308(8) 0.0414(11) 0.0305(7) 0.0065(8) 0.0015(6) 0.0067(7)
    C7 0.0390(10) 0.0474(12) 0.0246(7) 0.0031(9) 0.0010(6) 0.0000(8)
    C8 0.0363(9) 0.0406(10) 0.0244(7) 0.0025(8) 0.0048(6) -0.0041(7)
    C9 0.0215(6) 0.0236(7) 0.0190(5) 0.0008(6) 0.0022(5) -0.0010(5)
    C10 0.0318(8) 0.0310(9) 0.0251(6) 0.0048(7) 0.0065(6) 0.0020(6)
    C11 0.0425(10) 0.0346(9) 0.0219(6) 0.0133(8) 0.0038(6) 0.0019(6)
    C12 0.0359(9) 0.0322(9) 0.0215(6) 0.0067(7) 0.0047(6) 0.0013(6)
    C13 0.0290(7) 0.0249(8) 0.0220(6) 0.0003(6) 0.0036(5) -0.0006(5)
    N1 0.0468(10) 0.0450(11) 0.0331(7) -0.0002(9) 0.0058(7) -0.0062(8)
    O1 0.0384(7) 0.0378(8) 0.0273(6) 0.0087(6) -0.0031(5) -0.0047(5)
    O2 0.0439(8) 0.0501(9) 0.0283(6) 0.0138(7) 0.0077(5) -0.0033(6)
    O3 0.0540(9) 0.0608(12) 0.0310(6) 0.0270(9) 0.0069(6) 0.0116(7)
    O4 0.0389(7) 0.0384(8) 0.0205(5) 0.0064(6) 0.0036(4) -0.0035(5)
    O5 0.0549(9) 0.0469(9) 0.0213(5) 0.0213(8) 0.0010(5) -0.0017(5)
_geom_special_details
;
 All esds (except the esd in the dihedral angle between two l.s. planes)
 are estimated using the full covariance matrix.  The cell esds are taken
 into account individually in the estimation of esds in distances, angles
 and torsion angles; correlations between esds in cell parameters are only
 used when they are defined by crystal symmetry.  An approximate (isotropic)
 treatment of cell esds is used for estimating esds involving l.s. planes.
;
loop_
    _geom_bond_atom_site_label_1
    _geom_bond_atom_site_label_2
    _geom_bond_site_symmetry_2
    _geom_bond_distance
    _geom_bond_publ_flag
    C1 C9 . 1.373(2) ?
    C1 C5 . 1.415(2) ?
    C1 C2 . 1.416(2) ?
    C2 O1 . 1.343(2) ?
    C2 N1 . 1.372(2) ?
    C3 C4 . 1.367(3) ?
    C3 N1 . 1.403(3) ?
    C3 H3 . 0.9300 ?
    C4 C5 . 1.410(3) ?
    C4 H4 . 0.9300 ?
    C5 C6 . 1.418(2) ?
    C6 C7 . 1.368(3) ?
    C6 H6 . 0.9300 ?
    C7 C8 . 1.392(3) ?
    C7 H7 . 0.9300 ?
    C8 C9 . 1.327(2) ?
    C8 H8 . 0.9300 ?
    C9 H9 . 0.9300 ?
    C10 O3 . 1.201(2) ?
    C10 O2 . 1.325(2) ?
    C10 C11 . 1.506(3) ?
    C11 C12 . 1.522(2) ?
    C11 H11A . 0.9700 ?
    C11 H11B . 0.9700 ?
    C12 C13 . 1.512(3) ?
    C12 H12A . 0.9700 ?
    C12 H12B . 0.9700 ?
    C13 O5 . 1.248(2) ?
    C13 O4 . 1.266(2) ?
    N1 H1 . 0.917(10) ?
    O1 H1A . 0.806(10) ?
    O2 H2A . 0.833(10) ?
loop_
    _geom_angle_atom_site_label_1
    _geom_angle_atom_site_label_2
    _geom_angle_atom_site_label_3
    _geom_angle_site_symmetry_1
    _geom_angle_site_symmetry_3
    _geom_angle
    _geom_angle_publ_flag
    C9 C1 C5 . . 119.31(14) ?
    C9 C1 C2 . . 119.92(15) ?
    C5 C1 C2 . . 120.77(15) ?
    O1 C2 N1 . . 124.95(15) ?
    O1 C2 C1 . . 117.06(15) ?
    N1 C2 C1 . . 117.98(16) ?
    C4 C3 N1 . . 121.27(18) ?
    C4 C3 H3 . . 119.4 ?
    N1 C3 H3 . . 119.4 ?
    C3 C4 C5 . . 119.22(18) ?
    C3 C4 H4 . . 120.4 ?
    C5 C4 H4 . . 120.4 ?
    C4 C5 C1 . . 119.27(16) ?
    C4 C5 C6 . . 122.75(18) ?
    C1 C5 C6 . . 117.98(16) ?
    C7 C6 C5 . . 120.24(18) ?
    C7 C6 H6 . . 119.9 ?
    C5 C6 H6 . . 119.9 ?
    C6 C7 C8 . . 119.46(16) ?
    C6 C7 H7 . . 120.3 ?
    C8 C7 H7 . . 120.3 ?
    C9 C8 C7 . . 121.22(18) ?
    C9 C8 H8 . . 119.4 ?
    C7 C8 H8 . . 119.4 ?
    C8 C9 C1 . . 121.79(17) ?
    C8 C9 H9 . . 119.1 ?
    C1 C9 H9 . . 119.1 ?
    O3 C10 O2 . . 119.75(18) ?
    O3 C10 C11 . . 124.01(17) ?
    O2 C10 C11 . . 116.24(15) ?
    C10 C11 C12 . . 113.75(14) ?
    C10 C11 H11A . . 108.8 ?
    C12 C11 H11A . . 108.8 ?
    C10 C11 H11B . . 108.8 ?
    C12 C11 H11B . . 108.8 ?
    H11A C11 H11B . . 107.7 ?
    C13 C12 C11 . . 114.45(14) ?
    C13 C12 H12A . . 108.6 ?
    C11 C12 H12A . . 108.6 ?
    C13 C12 H12B . . 108.6 ?
    C11 C12 H12B . . 108.6 ?
    H12A C12 H12B . . 107.6 ?
    O5 C13 O4 . . 122.73(17) ?
    O5 C13 C12 . . 120.36(14) ?
    O4 C13 C12 . . 116.91(14) ?
    C2 N1 C3 . . 121.47(16) ?
    C2 N1 H1 . . 119(3) ?
    C3 N1 H1 . . 119(2) ?
    C2 O1 H1A . . 103(2) ?
    C10 O2 H2A . . 122(2) ?
loop_
    _geom_torsion_atom_site_label_1
    _geom_torsion_atom_site_label_2
    _geom_torsion_atom_site_label_3
    _geom_torsion_atom_site_label_4
    _geom_torsion_site_symmetry_1
    _geom_torsion_site_symmetry_2
    _geom_torsion_site_symmetry_3
    _geom_torsion_site_symmetry_4
    _geom_torsion
    _geom_torsion_publ_flag
    C9 C1 C2 O1 . . . . -0.7(2) ?
    C5 C1 C2 O1 . . . . 178.07(16) ?
    C9 C1 C2 N1 . . . . 179.79(17) ?
    C5 C1 C2 N1 . . . . -1.5(3) ?
    N1 C3 C4 C5 . . . . -0.2(3) ?
    C3 C4 C5 C1 . . . . 0.4(3) ?
    C3 C4 C5 C6 . . . . 179.99(19) ?
    C9 C1 C5 C4 . . . . 179.17(17) ?
    C2 C1 C5 C4 . . . . 0.4(3) ?
    C9 C1 C5 C6 . . . . -0.4(2) ?
    C2 C1 C5 C6 . . . . -179.14(17) ?
    C4 C5 C6 C7 . . . . -178.5(2) ?
    C1 C5 C6 C7 . . . . 1.1(3) ?
    C5 C6 C7 C8 . . . . -1.0(3) ?
    C6 C7 C8 C9 . . . . 0.3(3) ?
    C7 C8 C9 C1 . . . . 0.3(3) ?
    C5 C1 C9 C8 . . . . -0.3(3) ?
    C2 C1 C9 C8 . . . . 178.46(18) ?
    O3 C10 C11 C12 . . . . 0.7(3) ?
    O2 C10 C11 C12 . . . . -178.94(18) ?
    C10 C11 C12 C13 . . . . 178.42(17) ?
    C11 C12 C13 O5 . . . . -1.7(3) ?
    C11 C12 C13 O4 . . . . 177.79(17) ?
    O1 C2 N1 C3 . . . . -177.81(19) ?
    C1 C2 N1 C3 . . . . 1.7(3) ?
    C4 C3 N1 C2 . . . . -0.9(3) ?
loop_
    _geom_hbond_atom_site_label_D
    _geom_hbond_atom_site_label_H
    _geom_hbond_atom_site_label_A
    _geom_hbond_site_symmetry_A
    _geom_hbond_distance_DH
    _geom_hbond_distance_HA
    _geom_hbond_distance_DA
    _geom_hbond_angle_DHA
    _geom_hbond_publ_flag
    N1 H1 O3 2_545 0.917(10) 2.48(2) 3.255(3) 142(3) y
    O1 H1A O4 2 0.806(10) 1.908(11) 2.705(2) 170(3) y
    O2 H2A O5 2_556 0.833(10) 1.768(12) 2.591(2) 169(3) y
    C4 H4 O3 1_645 0.93 2.50 3.360(3) 154 y
    C8 H8 O5 1_565 0.93 2.34 3.078(3) 137 y
    C9 H9 O4 1_565 0.93 1.81 2.718(2) 165 y
_iucr_refine_instructions_details
;
TITL I in P2(1)
CELL  0.71073   9.5530   4.9620  12.7060   90.000  104.117   90.000
ZERR     2.00   0.0050   0.0030   0.0050    0.000    0.005    0.000
LATT  -1
SYMM  - X, 1/2 + Y, - Z
SFAC  C    H    N    O
UNIT  26   26   2    10
MERG   2
OMIT     0   0   1
DFIX     0.86   0.01 H1 N1
DFIX     0.82   0.01 O1 H1A
DFIX     0.82   0.01 O2 H2A
HTAB N1 O3_$1
HTAB O1 O4_$2
HTAB O2 O5_$3
HTAB C4 O3_$4
HTAB C8 O5_$5
HTAB C9 O4_$5
EQIV $5  x,1+y,z
EQIV $2 -x,1/2+y,-z
EQIV $1  -x,-1/2+y,-z
EQIV $4  1+x,-1+y,z
EQIV $3  -x,1/2+y,1-z
FMAP   2
PLAN   20
SIZE     0.16   0.18   0.22
ACTA    50.00
BOND   $H
CONF
L.S.   4
TEMP    22.00
WGHT    0.113800    0.058400
FVAR       1.10171
C1    1    0.287079    1.002871    0.154274    11.00000    0.02445    0.02496 =
         0.02420    0.00025    0.00418   -0.00226
C2    1    0.210243    1.006869    0.043826    11.00000    0.02852    0.02631 =
         0.02338   -0.00087    0.00233   -0.00235
C3    1    0.365110    0.646970    0.010570    11.00000    0.04049    0.03667 =
         0.03747   -0.00974    0.01176    0.00189
AFIX  43
H3    2    0.390083    0.528768   -0.038656    11.00000   -1.20000
AFIX   0
C4    1    0.439123    0.638049    0.117174    11.00000    0.03350    0.03293 =
         0.03707    0.00106    0.00877    0.00597
AFIX  43
H4    2    0.513502    0.514588    0.140380    11.00000   -1.20000
AFIX   0
C5    1    0.401341    0.818282    0.191526    11.00000    0.02591    0.02755 =
         0.02842    0.00186    0.00636   -0.00067
C6    1    0.472626    0.822127    0.303385    11.00000    0.03075    0.04142 =
         0.03046    0.00668    0.00152    0.00654
AFIX  43
H6    2    0.549152    0.705159    0.329959    11.00000   -1.20000
AFIX   0
C7    1    0.429227    0.997237    0.372309    11.00000    0.03897    0.04738 =
         0.02457   -0.00001    0.00096    0.00314
AFIX  43
H7    2    0.474915    0.997816    0.445860    11.00000   -1.20000
AFIX   0
C8    1    0.316130    1.174544    0.331467    11.00000    0.03627    0.04059 =
         0.02436   -0.00414    0.00482    0.00250
AFIX  43
H8    2    0.287043    1.294183    0.378330    11.00000   -1.20000
AFIX   0
C9    1    0.249018    1.176036    0.226864    11.00000    0.02155    0.02360 =
         0.01899   -0.00104    0.00220    0.00082
AFIX  43
H9    2    0.174179    1.297694    0.202075    11.00000   -1.20000
AFIX   0
C10   1   -0.212614    1.225391    0.362245    11.00000    0.03181    0.03104 =
         0.02513    0.00204    0.00649    0.00478
C11   1   -0.104479    0.999782    0.374314    11.00000    0.04246    0.03464 =
         0.02192    0.00187    0.00379    0.01331
AFIX  23
H11A  2   -0.135552    0.852943    0.413632    11.00000   -1.20000
H11B  2   -0.012189    1.063318    0.417394    11.00000   -1.20000
AFIX   0
C12   1   -0.084118    0.892738    0.266754    11.00000    0.03589    0.03222 =
         0.02149    0.00126    0.00470    0.00672
AFIX  23
H12A  2   -0.176027    0.825140    0.224598    11.00000   -1.20000
H12B  2   -0.055911    1.041039    0.226639    11.00000   -1.20000
AFIX   0
C13   1    0.027114    0.671118    0.277447    11.00000    0.02897    0.02492 =
         0.02204   -0.00062    0.00356    0.00030
N1    3    0.252204    0.831021   -0.025997    11.00000    0.04682    0.04496 =
         0.03312   -0.00618    0.00575   -0.00017
H1    2    0.213936    0.847933   -0.099209    11.00000   -1.50000
O1    4    0.100565    1.182611    0.015693    11.00000    0.03836    0.03777 =
         0.02731   -0.00468   -0.00308    0.00874
H1A   2    0.066545    1.148529   -0.047370    11.00000   -1.50000
O2    4   -0.232782    1.329097    0.453548    11.00000    0.04388    0.05008 =
         0.02833   -0.00328    0.00773    0.01375
H2A   2   -0.198469    1.256578    0.513440    11.00000   -1.50000
O3    4   -0.278793    1.313476    0.276467    11.00000    0.05402    0.06081 =
         0.03105    0.01156    0.00691    0.02701
O4    4    0.044765    0.569191    0.190239    11.00000    0.03887    0.03837 =
         0.02055   -0.00350    0.00357    0.00638
O5    4    0.096098    0.594410    0.368929    11.00000    0.05494    0.04688 =
         0.02132   -0.00171    0.00098    0.02132
HKLF 4
REM  I in P2(1)
REM R1 =  0.0530 for   3289 Fo > 4sig(Fo)  and  0.0590 for all   3688 data
REM    181 parameters refined using      4 restraints
END
WGHT      0.1167      0.0585
REM Highest difference peak  0.571,  deepest hole -0.553,  1-sigma level  0.089
Q1    1   0.2587  1.1319  0.2070  11.00000  0.05    0.57
Q2    1   0.2787  1.1781  0.2544  11.00000  0.05    0.51
Q3    1   0.2392  1.4974  0.2174  11.00000  0.05    0.32
Q4    1  -0.0988  0.9526  0.3223  11.00000  0.05    0.28
Q5    1   0.4213  0.7188  0.1595  11.00000  0.05    0.24
Q6    1   0.3360  0.2179 -0.0999  11.00000  0.05    0.23
Q7    1   0.2480  0.9981  0.0985  11.00000  0.05    0.23
Q8    1   0.5246  0.6132 -0.0847  11.00000  0.05    0.22
Q9    1   0.1936  0.6106  0.0631  11.00000  0.05    0.22
Q10   1  -0.3478  1.1857  0.5378  11.00000  0.05    0.22
Q11   1   0.1687  0.8053 -0.1010  11.00000  0.05    0.22
Q12   1   0.3602  0.9390  0.1664  11.00000  0.05    0.22
Q13   1   0.4913  0.2211  0.2010  11.00000  0.05    0.21
Q14   1  -0.2012  0.7428  0.3825  11.00000  0.05    0.21
Q15   1   0.4570  0.9878  0.3287  11.00000  0.05    0.21
Q16   1   0.1488  0.7010  0.1011  11.00000  0.05    0.21
Q17   1   0.1048  1.2455  0.3820  11.00000  0.05    0.21
Q18   1   0.4293  0.8268  0.2502  11.00000  0.05    0.21
Q19   1   0.2801  1.6482  0.3551  11.00000  0.05    0.20
Q20   1   0.4194  1.1860  0.1325  11.00000  0.05    0.20
;
