# Supplementary material for: 1-Hy­droxy­isoquinolin-2-ium hydrogen succinate
Source: Acta Crystallogr Sect E Struct Rep Online. 2014 Mar 29;70(Pt 4):o491. doi: 10.1107/S1600536814006485 (PMC3998545; doi:10.1107/S1600536814006485)
Supplement: Supplementary file 2 [file e-70-0o491-Isup2.hkl]

#
# h,k,l, Fc-squared, Fo-squared, sigma(Fo-squared) and status flag
#
data_I
_shelx_title ' I in P2(1)'
_shelx_refln_list_code          4
_shelx_F_calc_maximum      103.42
_exptl_crystal_F_000       276.00
_reflns_d_resolution_high  0.6485
 
loop_
 _symmetry_equiv_pos_as_xyz
 'x, y, z'
 '-x, y+1/2, -z'
 
_cell_length_a     9.5530
_cell_length_b     4.9620
_cell_length_c    12.7060
_cell_angle_alpha  90.000
_cell_angle_beta  104.117
_cell_angle_gamma  90.000
 
_shelx_F_squared_multiplier     1.000
 
loop_
 _refln_index_h
 _refln_index_k
 _refln_index_l
 _refln_F_squared_calc
 _refln_F_squared_meas
 _refln_F_squared_sigma
 _refln_observed_status
   0  -4   0       34.20       30.23      1.05 o
   1  -4   0       10.02        9.68      0.39 o
   2  -4   0       33.71       36.20      0.94 o
   3  -4   0        8.23        9.50      0.48 o
   4  -4   0       27.46       27.30      1.62 o
   5  -4   0        4.09        5.32      0.78 o
   6  -4   0       14.90       15.32      1.11 o
   1  -3   0      171.27      182.31      2.89 o
   2  -3   0       35.54       38.61      0.79 o
   3  -3   0      173.43      170.09      2.41 o
   4  -3   0       86.95       82.01      1.30 o
   5  -3   0       40.78       42.51      0.91 o
   6  -3   0       22.49       22.94      0.78 o
   7  -3   0       94.02       97.01      2.56 o
   8  -3   0        6.73        7.08      0.57 o
   9  -3   0       11.76       12.02      0.98 o
   0  -2   0      472.92      589.93     12.44 o
   1  -2   0      410.88      427.19      5.67 o
   2  -2   0      922.48      821.79     10.75 o
   3  -2   0      167.50      175.75      2.43 o
   4  -2   0      197.47      161.86      2.28 o
   5  -2   0       11.83       14.58      0.39 o
   6  -2   0        6.70        5.18      0.31 o
   7  -2   0        1.39        0.83      0.29 o
   8  -2   0       53.60       49.65      1.28 o
   9  -2   0       20.22       17.37      0.88 o
  10  -2   0        5.95        4.83      0.98 o
  11  -2   0        1.60        2.56      0.97 o
   1  -1   0     1807.48     1585.67     19.22 o
   2  -1   0     1310.85     1421.50     15.85 o
   3  -1   0     2173.34     2101.40     25.05 o
   4  -1   0      600.80      678.21      8.02 o
   5  -1   0      454.42      393.97      4.73 o
   6  -1   0      163.81      162.62      2.32 o
   7  -1   0       10.78       12.86      0.40 o
   8  -1   0       12.76       12.29      0.57 o
   9  -1   0       32.35       33.94      1.04 o
  10  -1   0        0.65       -0.06      0.61 o
  11  -1   0       12.66       10.27      1.31 o
  12  -1   0        5.68        5.59      1.13 o
   1   0   0      405.09      265.51     19.79 o
   2   0   0      269.12      266.54      2.86 o
   3   0   0        2.36        2.30      0.23 o
   4   0   0      391.55      403.97      5.04 o
   5   0   0      108.25       99.49      1.66 o
   6   0   0      937.87      982.25     14.55 o
   7   0   0       21.02       17.02      0.46 o
   8   0   0        0.56        0.76      0.26 o
   9   0   0       29.41       32.46      1.10 o
  10   0   0       10.06       10.22      0.83 o
  11   0   0        0.32        0.83      0.69 o
  12   0   0        1.82        1.54      0.91 o
  13   0   0        0.28        0.13      0.84 o
   1   1   0     1808.28     1587.50     25.10 o
   2   1   0     1310.64     1412.31     19.78 o
   3   1   0     2175.08     2093.41     37.79 o
   4   1   0      600.27      674.68      8.19 o
   5   1   0      454.82      386.86      5.36 o
   6   1   0      163.91      161.39      2.63 o
   7   1   0       10.82       13.47      0.46 o
   8   1   0       12.80       12.72      0.52 o
   9   1   0       32.32       32.39      1.11 o
  10   1   0        0.66        1.32      0.61 o
  11   1   0       12.67        9.47      1.26 o
  12   1   0        5.70        5.73      1.19 o
  13   1   0        3.05        2.64      1.04 o
  14   1   0        1.88        1.74      1.14 o
   0   2   0      472.76      597.82     10.38 o
   1   2   0      410.64      433.42      6.14 o
   2   2   0      922.04      827.73     11.49 o
   3   2   0      167.57      176.20      2.88 o
   4   2   0      197.15      161.22      3.26 o
   5   2   0       11.73       13.52      0.75 o
   6   2   0        6.74        4.37      0.55 o
   7   2   0        1.40        0.42      0.34 o
   8   2   0       53.57       46.75      1.71 o
   9   2   0       20.18       14.11      0.93 o
  10   2   0        5.94        4.74      0.57 o
  11   2   0        1.59        1.92      0.49 o
  12   2   0        4.60        6.52      1.24 o
  13   2   0        4.95        4.66      1.24 o
   1   3   0      171.15      183.92      5.48 o
   2   3   0       35.43       39.24      0.88 o
   3   3   0      173.47      169.29      3.64 o
   4   3   0       86.87       80.42      2.23 o
   5   3   0       40.74       39.95      1.42 o
   6   3   0       22.55       24.85      1.42 o
   7   3   0       93.99       90.64      2.73 o
   8   3   0        6.70        8.23      0.72 o
   9   3   0       11.77       10.70      1.02 o
  10   3   0        4.03        4.82      0.94 o
  11   3   0        5.15        5.78      0.81 o
  12   3   0       14.33       14.86      1.49 o
   0   4   0       34.21       31.22      1.17 o
   1   4   0       10.07       10.64      0.66 o
   2   4   0       33.63       33.26      1.27 o
   3   4   0        8.28       11.51      2.81 o
   4   4   0       27.37       30.02      1.22 o
   5   4   0        4.09        4.31      0.73 o
   6   4   0       14.88       13.13      1.47 o
   7   4   0        4.72        3.93      0.58 o
   8   4   0        6.56        6.86      0.75 o
   9   4   0       21.05       17.64      1.15 o
  10   4   0       12.04       14.55      1.10 o
  11   4   0        0.88        0.43      0.59 o
   1   5   0      150.32      148.54      4.00 o
   2   5   0       28.25       23.79      1.17 o
   3   5   0        1.74        0.60      0.38 o
   4   5   0       26.79       25.24      1.22 o
   5   5   0       38.88       35.19      1.49 o
   6   5   0       12.05       12.23      2.32 o
   7   5   0        9.29        7.40      1.57 o
   8   5   0        1.78        0.88      0.81 o
   9   5   0       14.35       16.86      1.21 o
  10   5   0        1.88        1.95      1.08 o
   0   6   0      144.90      151.03      5.99 o
   1   6   0       34.06       31.23      2.15 o
   2   6   0       15.10       14.29      1.00 o
   3   6   0        0.59        0.06      0.68 o
   4   6   0       14.08       14.63      1.15 o
   5   6   0        0.19        0.72      0.49 o
   6   6   0        6.44        6.98      0.84 o
   7   6   0       11.62       11.81      1.05 o
   8   6   0        6.25        5.65      1.30 o
   1   7   0        5.41        5.88      0.82 o
   2   7   0        2.69        4.09      0.75 o
   3   7   0       14.13       14.25      1.16 o
   4   7   0        0.03        0.54      0.87 o
  -9  -4   1       19.88       20.84      1.32 o
  -6  -4   1       31.07       30.01      1.84 o
  -5  -4   1       14.46       11.48      1.07 o
  -4  -4   1       13.10       12.88      0.70 o
  -3  -4   1      187.49      203.77      4.81 o
  -2  -4   1       38.49       41.23      1.49 o
  -1  -4   1       39.28       37.44      1.12 o
   0  -4   1       19.09       20.60      0.57 o
   1  -4   1       22.48       28.62      0.69 o
   2  -4   1       26.86       27.10      0.79 o
   3  -4   1       65.51       72.85      2.08 o
   4  -4   1       40.37       37.38      1.25 o
   5  -4   1       21.97       19.66      1.16 o
   6  -4   1        7.95        7.39      0.82 o
 -10  -3   1        0.84       -0.48      0.65 o
  -9  -3   1        1.54        0.81      0.39 o
  -8  -3   1       10.81       10.41      0.65 o
  -7  -3   1       20.54       18.68      1.39 o
  -6  -3   1       43.81       48.87      1.18 o
  -5  -3   1       30.23       32.75      0.92 o
  -4  -3   1       31.18       25.04      0.61 o
  -3  -3   1      103.72      108.24      1.83 o
  -2  -3   1       25.89       38.63      0.78 o
  -1  -3   1       51.90       57.06      1.51 o
   0  -3   1      354.61      361.43      5.53 o
   1  -3   1      316.22      359.26      5.46 o
   2  -3   1       66.51       61.53      1.00 o
   3  -3   1       26.39       32.18      0.64 o
   4  -3   1        4.58        3.37      0.22 o
   5  -3   1       12.71       12.92      0.79 o
   6  -3   1        6.62        6.36      0.43 o
   7  -3   1      106.02       93.08      2.50 o
   8  -3   1       23.93       25.42      1.08 o
 -12  -2   1        7.18        7.33      1.30 o
 -11  -2   1        4.41        4.58      1.01 o
 -10  -2   1        0.17       -0.33      0.62 o
  -9  -2   1       25.89       23.45      1.11 o
  -8  -2   1        1.05        1.26      0.31 o
  -7  -2   1       20.22       21.93      0.54 o
  -6  -2   1       59.13       66.13      1.28 o
  -5  -2   1      359.55      369.36      5.65 o
  -4  -2   1      534.16      629.02      8.28 o
  -3  -2   1       96.98       94.08      1.37 o
  -2  -2   1      687.41      718.10     10.67 o
  -1  -2   1      562.93      624.78      9.31 o
   0  -2   1      227.03      263.68      3.56 o
   1  -2   1      939.59     1021.64     13.41 o
   2  -2   1      384.55      465.36      6.18 o
   3  -2   1      138.34      135.38      1.92 o
   4  -2   1      550.41      577.68      7.68 o
   5  -2   1      110.25      132.10      1.95 o
   6  -2   1       29.28       27.06      0.54 o
   7  -2   1       29.85       31.70      0.79 o
   8  -2   1       28.39       28.58      0.93 o
   9  -2   1        6.60        5.16      0.91 o
  10  -2   1       12.88        9.51      1.21 o
 -13  -1   1        0.68        0.77      0.87 o
 -12  -1   1        1.18        0.51      0.77 o
 -11  -1   1       16.81       13.98      1.43 o
 -10  -1   1       35.87       33.84      1.29 o
  -9  -1   1       31.42       31.43      0.98 o
  -8  -1   1       86.08       88.37      1.95 o
  -7  -1   1       97.12       98.82      1.74 o
  -6  -1   1        0.52        0.53      0.12 o
  -5  -1   1       93.49      115.47      1.67 o
  -4  -1   1      509.96      529.69      6.98 o
  -3  -1   1       50.02       77.29      1.23 o
  -2  -1   1    10696.20     7524.40    172.53 o
  -1  -1   1     1211.41     1251.12     15.32 o
   0  -1   1      209.61      222.99      2.73 o
   1  -1   1       14.81       34.94      0.46 o
   2  -1   1      954.25     1035.04     11.58 o
   3  -1   1      129.98      126.61      1.78 o
   4  -1   1      209.54      286.03      3.49 o
   5  -1   1       26.89       28.20      0.50 o
   6  -1   1       37.85       47.06      0.85 o
   7  -1   1       38.40       40.01      0.90 o
   8  -1   1       34.45       30.95      0.96 o
   9  -1   1        4.84        4.90      0.60 o
  10  -1   1        8.70        9.35      1.23 o
  11  -1   1       22.60       24.55      1.94 o
  12  -1   1        3.93        3.06      1.05 o
 -14   0   1        0.02        0.19      0.96 o
 -13   0   1        0.93        0.16      0.82 o
 -12   0   1        4.74        4.42      1.05 o
 -11   0   1       13.33       13.73      1.38 o
 -10   0   1        5.01        4.00      0.77 o
  -9   0   1        0.27       -0.02      0.22 o
  -8   0   1       79.93       83.69      1.86 o
  -7   0   1       77.95       61.13      1.21 o
  -6   0   1        4.50        3.59      0.26 o
  -5   0   1      282.70      414.41      5.09 o
  -4   0   1       20.08       27.23      0.45 o
  -3   0   1     1596.78     1444.60     19.46 o
  -2   0   1      877.65      735.63      7.65 o
  -1   0   1       97.41      126.75      5.82 o
   1   0   1      577.26      698.39      7.88 o
   2   0   1      462.81      530.10      5.54 o
   3   0   1      273.05      235.90      2.53 o
   4   0   1       45.75       53.88      0.72 o
   5   0   1       99.41      128.86      1.72 o
   6   0   1       11.37        7.64      0.33 o
   7   0   1       76.01       65.20      3.57 o
   8   0   1       27.24       28.86      0.90 o
   9   0   1       51.56       53.40      1.87 o
  10   0   1       17.01       19.75      1.14 o
  11   0   1        1.72        1.05      0.76 o
  12   0   1        0.62        0.85      0.81 o
  13   0   1       10.78        6.47      1.33 o
 -14   1   1        1.08        0.85      1.02 o
 -13   1   1        0.69       -0.12      0.84 o
 -12   1   1        1.17       -0.16      0.68 o
 -11   1   1       16.80       16.65      1.50 o
 -10   1   1       35.87       33.64      1.46 o
  -9   1   1       31.47       31.60      1.32 o
  -8   1   1       86.11       90.19      1.74 o
  -7   1   1       96.84       98.57      1.82 o
  -6   1   1        0.50        0.67      0.15 o
  -5   1   1       93.27      116.16      2.03 o
  -4   1   1      509.89      532.95      6.45 o
  -3   1   1       49.72       76.23      1.16 o
  -2   1   1    10695.52     7634.77    215.14 o
  -1   1   1     1209.82     1235.46     19.86 o
   0   1   1      209.72      222.58      3.07 o
   1   1   1       14.74       34.27      0.50 o
   2   1   1      954.37     1033.98     14.35 o
   3   1   1      130.18      128.76      2.53 o
   4   1   1      209.46      288.48      9.24 o
   5   1   1       26.89       26.12      0.61 o
   6   1   1       37.74       46.71      0.95 o
   7   1   1       38.36       40.86      0.90 o
   8   1   1       34.41       30.48      1.03 o
   9   1   1        4.82        4.02      0.58 o
  10   1   1        8.67        9.93      0.86 o
  11   1   1       22.55       26.86      1.44 o
  12   1   1        3.93        4.93      1.15 o
  13   1   1        4.51        3.82      1.17 o
 -13   2   1       13.47       12.30      1.66 o
 -12   2   1        7.18        5.99      1.15 o
 -11   2   1        4.41        5.21      0.89 o
 -10   2   1        0.17       -0.05      0.33 o
  -9   2   1       25.92       23.58      1.15 o
  -8   2   1        1.06        1.06      0.36 o
  -7   2   1       20.17       21.57      0.75 o
  -6   2   1       59.16       70.52      1.36 o
  -5   2   1      359.66      373.56      5.87 o
  -4   2   1      534.24      633.67     17.56 o
  -3   2   1       97.05       94.20      2.47 o
  -2   2   1      687.58      726.41     11.58 o
  -1   2   1      563.02      632.02      9.05 o
   0   2   1      226.88      271.48      4.14 o
   1   2   1      940.31     1041.16     12.67 o
   2   2   1      384.22      472.89      7.89 o
   3   2   1      138.44      134.87      1.98 o
   4   2   1      550.67      587.83      8.84 o
   5   2   1      110.33      133.03      2.19 o
   6   2   1       29.32       26.98      0.67 o
   7   2   1       29.84       30.14      1.23 o
   8   2   1       28.38       26.72      1.21 o
   9   2   1        6.58        4.45      0.61 o
  10   2   1       12.92        8.97      1.09 o
  11   2   1       21.86       20.40      1.02 o
  12   2   1       31.36       34.37      2.49 o
  13   2   1       25.03       28.09      2.39 o
 -12   3   1        5.14        5.79      1.18 o
 -11   3   1        1.23        0.80      0.50 o
 -10   3   1        0.84        0.09      0.73 o
  -9   3   1        1.51        0.51      0.42 o
  -8   3   1       10.79        8.09      0.71 o
  -7   3   1       20.52       19.43      1.07 o
  -6   3   1       43.70       45.85      1.60 o
  -5   3   1       30.12       33.17      0.84 o
  -4   3   1       31.12       24.74      0.76 o
  -3   3   1      103.84      110.19      2.08 o
  -2   3   1       26.01       38.79      1.03 o
  -1   3   1       51.94       57.28      1.36 o
   0   3   1      354.55      368.47      7.31 o
   1   3   1      316.57      358.98      6.88 o
   2   3   1       66.43       61.38      1.62 o
   3   3   1       26.38       32.69      0.98 o
   4   3   1        4.57        3.27      0.64 o
   5   3   1       12.73       12.51      0.72 o
   6   3   1        6.64        5.75      0.57 o
   7   3   1      106.06       88.89      2.70 o
   8   3   1       23.97       25.59      1.24 o
   9   3   1        3.87        4.24      0.65 o
  10   3   1        2.15        2.80      0.62 o
  11   3   1       16.04       20.25      1.30 o
  12   3   1       11.05       11.16      2.34 o
 -11   4   1        4.74        5.12      1.10 o
 -10   4   1        3.37        3.61      0.70 o
  -9   4   1       19.78       18.83      1.17 o
  -8   4   1       13.26       12.93      1.17 o
  -7   4   1        7.36        7.42      0.70 o
  -6   4   1       31.03       27.96      1.24 o
  -5   4   1       14.49       12.29      0.78 o
  -4   4   1       13.01       10.61      1.02 o
  -3   4   1      187.41      199.98      5.03 o
  -2   4   1       38.63       41.06      2.18 o
  -1   4   1       39.35       37.25      1.49 o
   0   4   1       18.99       21.71      1.07 o
   1   4   1       22.51       27.32      1.10 o
   2   4   1       26.81       27.09      1.10 o
   3   4   1       65.51       69.64      2.15 o
   4   4   1       40.42       35.88      1.96 o
   5   4   1       21.98       16.63      0.92 o
   6   4   1        7.94        8.07      0.70 o
   7   4   1        1.53        1.28      0.45 o
   8   4   1        2.15        1.67      0.53 o
   9   4   1        0.68        0.12      0.47 o
  10   4   1       18.68       21.81      1.36 o
  11   4   1       12.67       13.58      1.16 o
 -10   5   1        6.70        7.02      1.41 o
  -9   5   1        6.28        4.92      0.79 o
  -8   5   1        0.57        0.22      0.48 o
  -7   5   1        3.52        4.68      0.69 o
  -6   5   1       18.50       16.51      1.03 o
  -5   5   1        7.24        6.72      0.69 o
  -4   5   1        0.20        0.01      0.64 o
  -3   5   1        4.42        3.81      0.55 o
  -2   5   1       78.95       82.96      2.84 o
  -1   5   1       77.81       78.00      2.42 o
   0   5   1       74.26       74.23      2.33 o
   1   5   1        2.47        2.33      0.47 o
   2   5   1        1.52        1.27      0.51 o
   3   5   1        9.59        8.32      1.41 o
   4   5   1        8.77        8.03      0.72 o
   5   5   1        2.81        3.50      0.57 o
   6   5   1        7.36        5.83      0.72 o
   7   5   1        1.47        2.18      0.57 o
   8   5   1        1.15        0.91      0.55 o
   9   5   1        0.01        1.05      0.59 o
  10   5   1        3.85        3.77      1.19 o
  -8   6   1        9.02        8.55      1.46 o
  -7   6   1        3.51        4.18      0.79 o
  -6   6   1        2.15        3.47      0.67 o
  -5   6   1       12.16       12.71      2.32 o
  -4   6   1        6.91        7.64      0.80 o
  -3   6   1       13.11       11.21      0.91 o
  -2   6   1       32.69       34.22      2.93 o
  -1   6   1       17.83       17.50      1.11 o
   0   6   1       12.72       13.45      1.36 o
   1   6   1       21.52       21.70      1.95 o
   2   6   1        0.67        0.12      0.45 o
   3   6   1        3.73        1.75      0.54 o
   4   6   1        5.97        6.79      0.85 o
   5   6   1        5.55        4.91      0.74 o
   6   6   1        2.08        2.32      0.61 o
   7   6   1        5.49        8.56      0.95 o
   8   6   1        1.36       -0.46      0.82 o
  -4   7   1        1.60        1.75      1.00 o
  -3   7   1        6.08        6.81      0.87 o
  -2   7   1       19.42       19.56      1.48 o
  -1   7   1        0.76        0.77      0.56 o
   0   7   1        3.05        2.79      1.33 o
   1   7   1        2.59        1.99      0.63 o
   2   7   1        5.13        5.13      0.82 o
   3   7   1        0.45        1.25      0.73 o
 -10  -4   2        1.69        1.92      0.62 o
  -9  -4   2        3.47        2.92      0.63 o
  -7  -4   2        8.27        6.00      0.99 o
  -6  -4   2       10.25       12.38      1.17 o
  -5  -4   2       11.51        8.53      0.99 o
  -4  -4   2      172.79      174.95      4.10 o
  -3  -4   2       56.05       53.05      1.53 o
  -2  -4   2      216.24      223.47      5.00 o
  -1  -4   2      111.80      109.40      2.22 o
   0  -4   2        5.67        6.52      0.37 o
   1  -4   2        4.31        5.72      0.41 o
   2  -4   2       39.38       48.00      1.16 o
   3  -4   2        5.85        6.00      0.47 o
   4  -4   2       33.88       33.60      1.80 o
   5  -4   2       20.88       15.79      1.06 o
   6  -4   2       11.89       11.10      0.91 o
 -10  -3   2        9.13        9.56      0.75 o
  -9  -3   2        2.66        2.44      0.63 o
  -8  -3   2       32.17       29.69      2.18 o
  -7  -3   2       28.26       30.51      1.77 o
  -6  -3   2       54.76       65.81      1.82 o
  -5  -3   2       27.86       30.93      0.84 o
  -4  -3   2      118.89      123.82      2.07 o
  -3  -3   2       11.07       19.82      0.62 o
  -2  -3   2      149.32      153.07      2.41 o
  -1  -3   2      106.96      152.87      2.45 o
   0  -3   2       25.82       26.72      0.52 o
   1  -3   2       21.76        9.27      0.29 o
   2  -3   2      464.82      476.74      6.36 o
   3  -3   2       42.36       45.79      0.82 o
   4  -3   2       11.61        8.52      0.34 o
   5  -3   2       15.98        8.66      0.45 o
   6  -3   2       39.32       34.82      1.02 o
   7  -3   2        0.63        0.48      0.26 o
 -12  -2   2        0.56        0.75      0.84 o
 -11  -2   2       12.86       12.80      1.42 o
 -10  -2   2       18.17       17.70      1.06 o
  -9  -2   2        3.50        4.06      0.48 o
  -8  -2   2        1.08        0.47      0.27 o
  -7  -2   2       48.88       51.84      0.93 o
  -6  -2   2        1.43        0.26      0.18 o
  -5  -2   2        9.21       10.07      0.35 o
  -4  -2   2     1249.75     1377.35     24.34 o
  -3  -2   2       37.92       35.12      0.67 o
  -2  -2   2       36.12       45.76      0.80 o
  -1  -2   2      414.86      446.83      5.86 o
   0  -2   2       16.20       25.13      0.43 o
   1  -2   2      180.84      188.24      2.58 o
   2  -2   2      348.06      425.27      5.65 o
   3  -2   2       22.85       23.18      0.47 o
   4  -2   2      180.76      167.45      2.39 o
   5  -2   2      256.86      266.76      3.69 o
   6  -2   2       58.03       49.40      1.04 o
   7  -2   2       37.67       35.64      0.87 o
   8  -2   2        6.33        7.08      0.49 o
   9  -2   2       17.19       16.36      1.47 o
 -14  -1   2        0.15       -0.29      0.87 o
 -13  -1   2        2.11        1.80      0.97 o
 -12  -1   2        1.89        1.43      0.77 o
 -11  -1   2       12.06       10.82      1.24 o
 -10  -1   2        1.02        1.18      0.38 o
  -9  -1   2        4.77        6.16      0.51 o
  -8  -1   2       57.89       63.15      1.47 o
  -7  -1   2       53.68       63.39      1.07 o
  -6  -1   2      181.19      187.83      2.67 o
  -5  -1   2      313.71      297.87      4.58 o
  -4  -1   2      201.51      204.59      3.54 o
  -3  -1   2     1352.28     1352.26     22.27 o
  -2  -1   2     3881.89     3649.59     86.35 o
  -1  -1   2      810.59      874.07     18.04 o
   0  -1   2      409.30      407.00      5.66 o
   1  -1   2      287.48      229.02      2.61 o
   2  -1   2      475.76      463.88      5.65 o
   3  -1   2      366.02      397.99      5.31 o
   4  -1   2       50.89       62.27      0.89 o
   5  -1   2      112.92      109.36      1.45 o
   6  -1   2       75.49       76.94      1.24 o
   7  -1   2       25.81       25.67      0.69 o
   8  -1   2       85.38       85.44      1.94 o
   9  -1   2       32.61       34.18      1.45 o
  10  -1   2       36.83       38.57      2.36 o
  11  -1   2       81.47       88.09      4.11 o
 -14   0   2        4.86        3.11      1.14 o
 -13   0   2       10.81       10.03      1.41 o
 -12   0   2        0.04        0.02      0.64 o
 -11   0   2       14.58       16.90      1.52 o
 -10   0   2        1.59        0.38      0.34 o
  -9   0   2       53.34       50.85      1.32 o
  -8   0   2       59.55       49.64      1.24 o
  -7   0   2      223.83      258.39      3.58 o
  -6   0   2       28.15       60.28      1.25 o
  -5   0   2      388.79      469.00      5.74 o
  -4   0   2      388.36      501.57      6.08 o
  -3   0   2     1118.31     1237.72     13.85 o
  -2   0   2      273.40      180.89      2.21 o
  -1   0   2      791.28      837.72     13.13 o
   0   0   2      507.42      693.55     14.91 o
   1   0   2     1109.60     1145.52     11.93 o
   2   0   2     1073.78      826.92      9.29 o
   3   0   2       73.75       61.71      0.86 o
   4   0   2       56.58      124.83      1.65 o
   5   0   2        2.02        5.32      0.28 o
   6   0   2      105.73       87.33      1.41 o
   7   0   2       15.92       15.90      0.53 o
   8   0   2       13.30       11.26      0.76 o
   9   0   2       80.61       82.60      2.60 o
  10   0   2        0.01       -0.05      0.42 o
  11   0   2        0.60        0.97      0.79 o
  12   0   2        1.56        1.55      0.87 o
 -14   1   2        0.15        0.12      0.88 o
 -13   1   2        2.10       -0.12      0.76 o
 -12   1   2        1.88        1.38      0.81 o
 -11   1   2       12.03       12.82      1.34 o
 -10   1   2        1.00        0.73      0.41 o
  -9   1   2        4.82        5.69      0.46 o
  -8   1   2       57.93       61.52      1.61 o
  -7   1   2       53.70       64.61      1.27 o
  -6   1   2      181.21      194.13      2.77 o
  -5   1   2      313.93      303.75      4.17 o
  -4   1   2      201.65      200.56      2.83 o
  -3   1   2     1353.50     1372.95     19.98 o
  -2   1   2     3881.60     3666.07     49.58 o
  -1   1   2      810.27      864.53     11.95 o
   0   1   2      408.82      409.36      5.66 o
   1   1   2      287.03      224.62      3.10 o
   2   1   2      475.76      467.26      6.29 o
   3   1   2      365.76      402.85      4.68 o
   4   1   2       50.85       63.12      0.94 o
   5   1   2      113.09      103.36      2.14 o
   6   1   2       75.68       76.30      2.19 o
   7   1   2       25.78       25.40      1.09 o
   8   1   2       85.41       82.66      2.06 o
   9   1   2       32.51       33.20      1.18 o
  10   1   2       36.81       41.57      1.73 o
  11   1   2       81.54       84.59      3.06 o
  12   1   2        4.01        5.38      1.18 o
  13   1   2        0.42       -0.36      0.82 o
 -13   2   2        1.50        1.42      0.99 o
 -12   2   2        0.56        0.29      0.73 o
 -11   2   2       12.84       11.89      1.32 o
 -10   2   2       18.21       19.72      0.94 o
  -9   2   2        3.49        5.95      0.61 o
  -8   2   2        1.08        0.91      0.34 o
  -7   2   2       48.75       51.07      1.59 o
  -6   2   2        1.42       -0.03      0.14 o
  -5   2   2        9.30       10.28      0.39 o
  -4   2   2     1250.15     1427.39     21.36 o
  -3   2   2       37.87       34.29      0.82 o
  -2   2   2       36.03       45.45      0.84 o
  -1   2   2      415.11      446.49     10.33 o
   0   2   2       16.15       25.15      0.66 o
   1   2   2      181.09      192.96      3.16 o
   2   2   2      348.01      427.91     10.35 o
   3   2   2       22.86       23.45      0.48 o
   4   2   2      180.49      170.22      2.45 o
   5   2   2      257.12      267.73      4.17 o
   6   2   2       58.13       50.75      1.87 o
   7   2   2       37.65       36.24      1.39 o
   8   2   2        6.31        7.65      0.69 o
   9   2   2       17.27       15.90      1.03 o
  10   2   2       38.92       38.82      1.42 o
  11   2   2       50.81       57.18      2.32 o
  12   2   2        1.90        1.85      1.05 o
  13   2   2        3.89        3.97      1.30 o
 -12   3   2        0.33        1.19      0.58 o
 -11   3   2        2.73        2.24      0.67 o
 -10   3   2        9.13       10.70      0.88 o
  -9   3   2        2.66        2.39      0.52 o
  -8   3   2       32.21       30.57      1.30 o
  -7   3   2       28.35       26.43      1.49 o
  -6   3   2       54.85       63.33      1.98 o
  -5   3   2       27.81       31.70      1.55 o
  -4   3   2      119.12      125.21      3.43 o
  -3   3   2       11.12       19.48      0.53 o
  -2   3   2      149.09      147.11      2.51 o
  -1   3   2      107.03      154.00      2.55 o
   0   3   2       25.72       27.42      0.64 o
   1   3   2       21.74        9.51      0.36 o
   2   3   2      464.87      479.96     10.58 o
   3   3   2       42.39       45.87      0.97 o
   4   3   2       11.60        8.44      0.58 o
   5   3   2       15.97        7.89      0.91 o
   6   3   2       39.27       34.49      1.35 o
   7   3   2        0.62        0.90      0.43 o
   8   3   2       23.41       22.70      2.69 o
   9   3   2       12.36       13.25      0.98 o
  10   3   2       21.37       23.65      1.37 o
  11   3   2        1.21        1.34      0.66 o
  12   3   2       17.30       17.96      1.36 o
 -11   4   2       14.93       17.79      1.70 o
 -10   4   2        1.70        1.49      0.56 o
  -9   4   2        3.47        3.68      0.70 o
  -8   4   2       44.49       46.48      1.81 o
  -7   4   2        8.28        8.41      0.71 o
  -6   4   2       10.26        9.89      1.01 o
  -5   4   2       11.57        8.53      0.66 o
  -4   4   2      172.72      172.28      4.45 o
  -3   4   2       55.85       49.77      1.65 o
  -2   4   2      216.35      216.67      5.40 o
  -1   4   2      111.97      112.28      3.89 o
   0   4   2        5.73        6.82      0.43 o
   1   4   2        4.26        5.05      0.56 o
   2   4   2       39.32       44.30      1.54 o
   3   4   2        5.84        6.05      0.55 o
   4   4   2       33.90       34.43      1.35 o
   5   4   2       20.87       15.83      0.95 o
   6   4   2       11.85       12.13      1.33 o
   7   4   2        4.46        6.50      0.71 o
   8   4   2       12.14       13.53      1.81 o
   9   4   2       10.38       12.12      1.08 o
  10   4   2       16.32       18.79      2.36 o
  11   4   2       24.64       28.27      3.63 o
 -10   5   2        9.14        9.73      1.26 o
  -9   5   2       18.81       21.19      1.70 o
  -8   5   2        2.85        3.10      0.65 o
  -7   5   2       10.52       12.37      0.93 o
  -6   5   2       18.57       18.18      1.07 o
  -5   5   2       12.28       12.08      0.85 o
  -4   5   2       36.31       31.31      1.36 o
  -3   5   2       43.69       43.56      1.62 o
  -2   5   2       34.29       31.89      1.34 o
  -1   5   2       67.38       63.02      2.07 o
   0   5   2        0.24       -0.24      0.55 o
   1   5   2        2.75        2.14      0.45 o
   2   5   2        3.80        2.91      0.50 o
   3   5   2       12.49       11.90      0.84 o
   4   5   2        4.04        3.20      0.56 o
   5   5   2        0.44        0.68      0.41 o
   6   5   2        4.93        5.10      0.77 o
   7   5   2        3.10        2.56      0.76 o
   8   5   2        9.86       10.04      0.98 o
   9   5   2        6.80        6.91      1.29 o
  10   5   2        4.78        6.84      1.41 o
  -9   6   2        0.19        0.00      0.93 o
  -8   6   2        5.94        3.13      1.14 o
  -7   6   2       51.46       59.95      2.33 o
  -6   6   2       10.67       10.49      0.95 o
  -5   6   2        0.20       -0.41      0.41 o
  -4   6   2        2.89        2.22      0.57 o
  -3   6   2       11.66       11.28      1.18 o
  -2   6   2        6.91        6.88      0.75 o
  -1   6   2       24.08       23.64      1.31 o
   0   6   2        1.61        0.91      0.77 o
   1   6   2        3.60        2.69      0.59 o
   2   6   2       10.32        9.83      0.87 o
   3   6   2        2.26        2.77      0.61 o
   4   6   2        8.33        6.91      0.81 o
   5   6   2        0.28        0.06      0.50 o
   6   6   2        0.37        0.65      0.54 o
   7   6   2        1.93        2.35      0.71 o
  -5   7   2        0.74        1.37      0.96 o
  -4   7   2       12.16        9.56      1.51 o
  -3   7   2       27.52       30.16      1.91 o
  -2   7   2       12.22       12.25      1.04 o
  -1   7   2        2.07        1.05      0.78 o
   0   7   2        0.11       -0.44      0.44 o
   1   7   2        1.29        1.13      0.55 o
   2   7   2        4.37        5.38      0.81 o
   3   7   2        9.43       10.37      1.12 o
   4  -5   3       12.27        9.59      0.89 o
   5  -5   3       10.98       11.02      0.96 o
 -10  -4   3        3.09        3.89      0.73 o
  -8  -4   3        7.71       10.06      1.29 o
  -7  -4   3        3.15        3.72      0.82 o
  -6  -4   3        0.81        1.42      0.65 o
  -5  -4   3       80.29       76.01      2.05 o
  -4  -4   3       60.56       65.03      1.81 o
  -3  -4   3      268.48      272.70     11.46 o
  -2  -4   3        9.92        8.31      0.54 o
  -1  -4   3       13.28       13.07      0.63 o
   0  -4   3       73.72       76.71      1.99 o
   1  -4   3       35.62       38.43      0.95 o
   2  -4   3       28.03       26.16      0.76 o
   3  -4   3        0.46        1.10      0.35 o
   4  -4   3       10.55        9.03      0.68 o
   5  -4   3       32.99       26.14      1.40 o
   6  -4   3       19.47       16.54      1.15 o
 -11  -3   3        0.05        0.36      0.41 o
 -10  -3   3       23.01       24.61      1.82 o
  -9  -3   3        9.52       10.51      0.71 o
  -8  -3   3        6.37        5.94      0.95 o
  -7  -3   3       39.30       34.59      2.03 o
  -6  -3   3      625.08      628.71     13.50 o
  -5  -3   3       68.29       68.54      1.48 o
  -4  -3   3      157.51      155.50      2.96 o
  -3  -3   3      128.54      110.72      2.08 o
  -2  -3   3        5.93        7.94      0.41 o
  -1  -3   3       22.72       32.62      0.67 o
   0  -3   3      324.78      381.90      5.02 o
   1  -3   3      106.45       91.20      1.37 o
   2  -3   3       51.42       55.66      0.93 o
   3  -3   3       47.07       53.37      0.93 o
   4  -3   3       63.73       56.05      1.14 o
   5  -3   3       11.05        8.67      0.64 o
   6  -3   3       68.37       68.15      1.96 o
   7  -3   3       27.49       25.17      1.08 o
 -13  -2   3        0.43        0.21      0.82 o
 -12  -2   3        5.39        6.43      1.19 o
 -11  -2   3        1.86        1.42      0.44 o
 -10  -2   3       50.65       49.50      1.64 o
  -9  -2   3       15.26       13.40      0.75 o
  -8  -2   3       13.12       15.26      0.74 o
  -7  -2   3       51.92       47.85      0.98 o
  -6  -2   3        7.53        6.15      0.37 o
  -5  -2   3      377.90      386.45      6.92 o
  -4  -2   3     1314.30     1327.37     32.77 o
  -3  -2   3      302.62      396.34      7.02 o
  -2  -2   3       55.27       63.37      1.06 o
  -1  -2   3      127.25      117.25      1.61 o
   0  -2   3      278.61      283.66      3.74 o
   1  -2   3      203.51      242.16      3.25 o
   2  -2   3       10.99       10.79      0.28 o
   3  -2   3       18.47       20.22      0.44 o
   4  -2   3       23.32       26.46      0.55 o
   5  -2   3       13.33       16.01      0.43 o
   6  -2   3      137.23      141.23      2.40 o
   7  -2   3        4.09        3.82      0.32 o
   8  -2   3       29.29       30.24      1.84 o
 -14  -1   3        3.36        5.08      1.31 o
 -13  -1   3        3.01        4.03      1.08 o
 -12  -1   3        6.41        6.29      1.10 o
 -11  -1   3        2.95        3.15      1.07 o
 -10  -1   3        3.04        3.55      0.87 o
  -9  -1   3       70.78       71.07      2.03 o
  -8  -1   3        5.74        8.02      0.36 o
  -7  -1   3       76.49       85.92      1.76 o
  -6  -1   3       11.11       16.00      0.38 o
  -5  -1   3      140.66      141.94      2.25 o
  -4  -1   3       87.90       97.59      2.05 o
  -3  -1   3      461.39      500.44      8.64 o
  -2  -1   3       55.21      100.15      1.88 o
  -1  -1   3      329.75      356.88      6.25 o
   0  -1   3      183.79      133.22      1.91 o
   1  -1   3       75.60       96.30      1.25 o
   2  -1   3       91.67      143.74      1.85 o
   3  -1   3      190.63      188.47      2.34 o
   4  -1   3       74.37       61.13      0.97 o
   5  -1   3      155.12      156.02      2.24 o
   6  -1   3       40.40       40.58      0.78 o
   7  -1   3      158.81      154.86      2.62 o
   8  -1   3        3.10        3.93      0.54 o
   9  -1   3       26.02       25.90      2.50 o
  10  -1   3       44.54       43.45      1.81 o
 -14   0   3        0.36       -0.82      0.82 o
 -13   0   3       16.85       13.80      1.58 o
 -12   0   3        8.78       10.82      1.33 o
 -11   0   3        7.80        8.64      1.12 o
 -10   0   3        0.73        0.79      0.36 o
  -9   0   3        1.76        1.24      0.29 o
  -8   0   3        0.56        0.02      0.17 o
  -7   0   3       53.15       62.95      1.56 o
  -6   0   3      310.72      292.87      4.33 o
  -5   0   3      618.93      652.63      8.78 o
  -4   0   3       94.77      132.33      2.05 o
  -3   0   3      112.92      123.82      1.95 o
  -2   0   3      104.54       68.61      1.11 o
  -1   0   3       55.40       50.73      1.18 o
   0   0   3     2668.36     2021.82     77.85 o
   1   0   3      110.45      116.44      1.26 o
   2   0   3        1.49        4.37      0.14 o
   3   0   3      475.68      563.18      6.83 o
   4   0   3      256.17      324.40      4.93 o
   5   0   3       89.65       75.97      1.24 o
   6   0   3       81.86       95.58      1.54 o
   7   0   3       45.62       44.77      0.99 o
   8   0   3       12.86       12.86      1.24 o
   9   0   3      337.55      352.86      8.64 o
  10   0   3       53.13       57.79      4.05 o
  11   0   3       16.99       16.58      1.64 o
 -14   1   3        3.37        4.70      1.23 o
 -13   1   3        3.02        1.30      0.87 o
 -12   1   3        6.43        6.12      1.07 o
 -11   1   3        2.97        1.81      0.70 o
 -10   1   3        3.01        2.36      0.68 o
  -9   1   3       70.57       74.59      1.74 o
  -8   1   3        5.80        6.84      0.43 o
  -7   1   3       76.44       89.19      1.32 o
  -6   1   3       11.16       16.41      0.39 o
  -5   1   3      140.56      143.40      2.08 o
  -4   1   3       87.86       94.07      1.57 o
  -3   1   3      461.38      489.33      6.64 o
  -2   1   3       55.33       99.54      1.46 o
  -1   1   3      329.65      351.87      6.30 o
   0   1   3      183.73      132.04      1.90 o
   1   1   3       75.63       98.13      1.61 o
   2   1   3       91.70      145.17      1.88 o
   3   1   3      190.86      189.67      2.46 o
   4   1   3       74.58       61.79      1.20 o
   5   1   3      154.93      157.10      2.55 o
   6   1   3       40.34       40.90      0.97 o
   7   1   3      158.91      152.34      4.03 o
   8   1   3        3.10        4.11      0.47 o
   9   1   3       26.04       26.72      1.08 o
  10   1   3       44.50       43.26      1.82 o
  11   1   3       12.83       13.69      1.10 o
  12   1   3       13.34       14.20      1.71 o
 -13   2   3        0.42        0.31      0.78 o
 -12   2   3        5.37        4.50      0.99 o
 -11   2   3        1.87        1.15      0.70 o
 -10   2   3       50.60       50.22      1.50 o
  -9   2   3       15.20       12.00      0.66 o
  -8   2   3       13.13       16.49      1.13 o
  -7   2   3       51.97       49.26      1.24 o
  -6   2   3        7.52        5.56      0.31 o
  -5   2   3      378.25      389.40      5.36 o
  -4   2   3     1313.87     1347.77     19.70 o
  -3   2   3      302.25      400.21      5.43 o
  -2   2   3       55.27       65.57      1.14 o
  -1   2   3      126.86      116.24      1.92 o
   0   2   3      278.52      279.10      4.41 o
   1   2   3      203.49      241.36      4.71 o
   2   2   3       11.05       10.20      0.81 o
   3   2   3       18.35       21.20      0.65 o
   4   2   3       23.26       26.47      1.03 o
   5   2   3       13.38       17.66      1.29 o
   6   2   3      137.00      140.04      3.71 o
   7   2   3        4.09        3.81      0.53 o
   8   2   3       29.27       29.39      1.32 o
   9   2   3       22.69       20.84      1.18 o
  10   2   3       22.17       22.99      1.06 o
  11   2   3        1.26        2.45      0.76 o
  12   2   3       15.51       13.73      1.75 o
 -12   3   3        5.71        5.68      0.79 o
 -11   3   3        0.05       -0.07      0.44 o
 -10   3   3       23.01       23.99      1.29 o
  -9   3   3        9.54       10.26      0.81 o
  -8   3   3        6.36        6.00      1.38 o
  -7   3   3       39.45       37.72      1.41 o
  -6   3   3      624.90      636.46     11.31 o
  -5   3   3       68.19       68.38      1.47 o
  -4   3   3      157.51      158.99      3.06 o
  -3   3   3      128.68      102.59      6.50 o
  -2   3   3        5.94        7.61      0.38 o
  -1   3   3       22.76       32.78      1.08 o
   0   3   3      324.77      364.17      9.30 o
   1   3   3      106.34       91.23      1.63 o
   2   3   3       51.31       55.67      1.19 o
   3   3   3       47.09       54.24      1.11 o
   4   3   3       63.85       57.21      1.45 o
   5   3   3       11.07        7.76      0.61 o
   6   3   3       68.23       66.93      2.16 o
   7   3   3       27.61       25.06      1.20 o
   8   3   3        5.28        5.27      0.67 o
   9   3   3       27.25       26.64      1.38 o
  10   3   3        9.98        9.62      0.95 o
  11   3   3        1.38        0.53      0.61 o
  12   3   3        0.10        0.15      0.56 o
 -11   4   3       12.52       13.48      1.49 o
 -10   4   3        3.10        4.12      0.96 o
  -9   4   3       25.90       29.30      1.44 o
  -8   4   3        7.69        7.48      0.74 o
  -7   4   3        3.14        3.31      0.54 o
  -6   4   3        0.81        0.70      0.36 o
  -5   4   3       80.34       70.26      2.21 o
  -4   4   3       60.60       62.36      1.98 o
  -3   4   3      268.55      264.67      6.48 o
  -2   4   3        9.87        7.73      0.58 o
  -1   4   3       13.30       13.46      0.58 o
   0   4   3       73.77       75.23      2.20 o
   1   4   3       35.64       35.96      1.33 o
   2   4   3       28.03       27.82      1.13 o
   3   4   3        0.47        1.26      0.38 o
   4   4   3       10.58        9.42      0.70 o
   5   4   3       32.94       26.77      1.22 o
   6   4   3       19.56       19.10      1.53 o
   7   4   3       13.29       12.28      0.94 o
   8   4   3       23.92       26.20      1.38 o
   9   4   3        7.88        8.26      1.61 o
  10   4   3        7.74        9.49      1.03 o
  11   4   3       10.96        8.72      1.07 o
 -10   5   3       10.11        7.93      1.21 o
  -9   5   3       27.39       30.46      1.54 o
  -8   5   3        7.25        9.68      0.98 o
  -7   5   3        1.45        1.74      0.86 o
  -6   5   3        6.75        6.72      0.70 o
  -5   5   3        0.03        0.08      0.36 o
  -4   5   3        5.36        5.42      0.61 o
  -3   5   3        5.61        4.40      0.60 o
  -2   5   3        2.64        2.60      0.47 o
  -1   5   3       18.67       18.68      0.98 o
   0   5   3       35.91       30.98      1.31 o
   1   5   3       18.21       19.16      1.44 o
   2   5   3       12.73       12.98      1.06 o
   3   5   3        4.67        4.63      0.60 o
   4   5   3       12.28       10.19      1.92 o
   5   5   3       10.97       10.69      0.86 o
   6   5   3       11.11       13.36      0.99 o
   7   5   3        1.09        0.57      0.51 o
   8   5   3       33.42       34.52      1.71 o
   9   5   3       20.14       23.31      1.50 o
  -8   6   3        2.56        3.91      1.21 o
  -7   6   3        1.53        1.99      0.62 o
  -6   6   3        3.14        3.34      0.64 o
  -5   6   3        4.83        4.82      0.76 o
  -4   6   3        6.14        4.31      0.94 o
  -3   6   3        0.38        0.33      0.43 o
  -2   6   3        1.61        1.05      0.47 o
  -1   6   3        1.25        0.86      0.46 o
   0   6   3        9.87       12.32      0.93 o
   1   6   3        9.10        8.20      0.80 o
   2   6   3       14.81       14.62      1.03 o
   3   6   3        5.98        4.84      0.72 o
   4   6   3        3.80        2.70      1.64 o
   5   6   3        3.14        2.33      1.22 o
   6   6   3        3.44        2.17      1.96 o
   7   6   3        8.24        6.88      0.94 o
  -5   7   3        9.68       10.72      1.56 o
  -4   7   3        6.83        5.87      1.33 o
  -3   7   3        0.97        1.72      0.67 o
  -2   7   3        2.30        1.09      0.86 o
  -1   7   3        2.10        2.49      0.65 o
   0   7   3        0.84        0.96      1.54 o
   1   7   3        0.96        1.90      0.62 o
   2   7   3        4.32        3.11      0.86 o
   3   7   3        2.81        2.34      1.10 o
 -10  -5   4        1.13        1.28      0.64 o
  -3  -5   4        4.87        6.12      0.94 o
  -2  -5   4       49.06       54.91      2.72 o
  -1  -5   4       28.48       27.86      1.82 o
   3  -5   4       44.80       39.88      1.82 o
   4  -5   4       14.98       11.83      0.97 o
   5  -5   4        4.58        4.84      0.74 o
 -11  -4   4       16.99       20.42      1.45 o
 -10  -4   4        2.92        3.09      0.68 o
  -9  -4   4        3.58        4.50      1.06 o
  -8  -4   4       63.69       58.82      3.06 o
  -7  -4   4        1.29        2.82      0.82 o
  -6  -4   4       31.45       34.39      2.06 o
  -5  -4   4       12.65       11.62      0.66 o
  -4  -4   4        7.42        7.88      0.53 o
  -3  -4   4       60.13       63.15      2.24 o
  -2  -4   4       43.33       39.44      1.62 o
  -1  -4   4      105.73       96.38      2.39 o
   0  -4   4       75.92       76.95      1.57 o
   1  -4   4       23.62       25.37      1.09 o
   2  -4   4       64.90       57.21      1.30 o
   3  -4   4       12.30       12.04      0.67 o
   4  -4   4      102.37       97.60      4.57 o
   5  -4   4        3.71        3.81      0.60 o
   6  -4   4       13.37       12.29      1.01 o
 -12  -3   4        1.70        0.95      1.01 o
 -11  -3   4       13.20       16.16      0.96 o
 -10  -3   4        2.99        4.01      0.54 o
  -9  -3   4        6.43        5.43      0.54 o
  -8  -3   4       16.22       15.06      1.33 o
  -7  -3   4       16.20       18.25      0.85 o
  -6  -3   4      175.13      172.61      4.71 o
  -5  -3   4      499.17      499.86     17.39 o
  -4  -3   4       20.88       22.94      0.78 o
  -3  -3   4       49.15       45.92      1.27 o
  -2  -3   4        7.66        7.76      0.39 o
  -1  -3   4      223.08      234.62      3.61 o
   0  -3   4       14.28       16.32      0.81 o
   1  -3   4      127.93      142.68      2.27 o
   2  -3   4       35.58       35.50      0.74 o
   3  -3   4      141.20      143.70      2.36 o
   4  -3   4       97.47       96.93      1.71 o
   5  -3   4       18.62       16.57      0.78 o
   6  -3   4       23.87       24.93      1.03 o
   7  -3   4       38.05       37.99      1.84 o
 -14  -2   4        0.33        0.99      0.99 o
 -13  -2   4        1.15        1.20      0.88 o
 -12  -2   4        3.56        2.99      0.97 o
 -11  -2   4       11.26        9.45      0.74 o
 -10  -2   4        1.52        0.75      0.58 o
  -9  -2   4       44.42       45.75      1.47 o
  -8  -2   4       84.85       81.82      1.99 o
  -7  -2   4      170.87      162.52      3.85 o
  -6  -2   4      179.11      181.07      3.38 o
  -5  -2   4       75.27       84.00      1.65 o
  -4  -2   4       89.69       97.69      1.88 o
  -3  -2   4      234.89      270.49      5.99 o
  -2  -2   4       12.47       24.11      1.26 o
  -1  -2   4       59.53       44.30      1.88 o
   0  -2   4      866.62      881.77     13.08 o
   1  -2   4       34.38       27.50      0.76 o
   2  -2   4       88.40       63.71      1.12 o
   3  -2   4       10.89        7.26      0.29 o
   4  -2   4      161.84      155.69      2.57 o
   5  -2   4      233.08      238.27      3.34 o
   6  -2   4       97.44       90.18      1.66 o
   7  -2   4        4.47        5.15      0.44 o
   8  -2   4        7.81        8.79      1.10 o
 -14  -1   4        0.26       -0.30      0.88 o
 -13  -1   4        1.90        0.05      0.77 o
 -12  -1   4        4.00        2.98      0.94 o
 -11  -1   4        7.68        7.66      1.96 o
 -10  -1   4       10.50        9.06      0.65 o
  -9  -1   4       16.18       16.71      0.80 o
  -8  -1   4       33.10       29.23      0.82 o
  -7  -1   4       92.09      100.69      1.76 o
  -6  -1   4       32.58       35.90      0.72 o
  -5  -1   4       17.38       30.89      0.56 o
  -4  -1   4       22.23       40.94      0.96 o
  -3  -1   4       68.61       48.87      3.59 o
  -2  -1   4     1464.38     1391.63     31.73 o
  -1  -1   4        3.40        0.76      0.16 o
   0  -1   4       90.43       97.25      4.86 o
   1  -1   4      444.78      497.44      6.65 o
   2  -1   4      807.67      937.40     12.48 o
   3  -1   4      642.88      588.42      8.80 o
   4  -1   4      158.75      195.35      2.72 o
   5  -1   4       32.84       31.30      0.71 o
   6  -1   4       14.61       12.17      0.47 o
   7  -1   4      222.34      218.14      4.28 o
   8  -1   4      201.36      211.74      6.36 o
   9  -1   4       60.36       64.61      2.24 o
  10  -1   4       18.44       18.42      1.72 o
 -14   0   4        1.01       -0.57      0.80 o
 -13   0   4        0.87        1.01      0.82 o
 -12   0   4        3.74        3.21      0.91 o
 -11   0   4       13.04       13.58      1.34 o
 -10   0   4        0.02       -0.16      0.51 o
  -9   0   4       17.01       16.19      0.77 o
  -8   0   4        3.47        3.43      0.26 o
  -7   0   4        5.24        3.70      0.26 o
  -6   0   4       18.06       20.65      0.47 o
  -5   0   4       36.20       37.65      0.76 o
  -4   0   4        3.53        5.50      0.18 o
  -3   0   4      151.83      162.09      2.91 o
  -2   0   4      149.34      160.46      3.33 o
  -1   0   4      127.60      128.89      1.82 o
   0   0   4      216.33      214.86      2.92 o
   1   0   4      328.25      303.71      3.71 o
   2   0   4      400.61      428.53      5.21 o
   3   0   4      111.59      133.60      1.74 o
   4   0   4      393.44      426.14      5.68 o
   5   0   4       58.40       55.22      0.87 o
   6   0   4        1.01        0.76      0.18 o
   7   0   4      136.77      130.77      2.74 o
   8   0   4      384.47      385.19      9.74 o
   9   0   4       21.87       26.06      1.33 o
  10   0   4       41.16       37.41      1.67 o
  11   0   4        1.82        3.19      1.01 o
 -14   1   4        0.27       -0.14      0.85 o
 -13   1   4        1.89        0.93      0.77 o
 -12   1   4        3.99        2.70      0.87 o
 -11   1   4        7.69        6.71      1.01 o
 -10   1   4       10.48        8.43      0.64 o
  -9   1   4       16.21       17.85      0.81 o
  -8   1   4       33.09       30.47      1.08 o
  -7   1   4       92.17      104.98      1.64 o
  -6   1   4       32.55       35.11      0.63 o
  -5   1   4       17.39       31.05      0.59 o
  -4   1   4       22.29       41.17      0.69 o
  -3   1   4       68.51       48.26      0.86 o
  -2   1   4     1464.23     1338.46     28.30 o
  -1   1   4        3.42        1.36      0.16 o
   0   1   4       90.43       96.75      1.58 o
   1   1   4      444.70      491.02      8.69 o
   2   1   4      807.09      932.02     14.25 o
   3   1   4      643.80      594.01      9.12 o
   4   1   4      158.42      195.05      2.80 o
   5   1   4       33.02       30.86      0.71 o
   6   1   4       14.64       13.03      0.81 o
   7   1   4      222.39      223.63      5.71 o
   8   1   4      201.28      209.86      4.44 o
   9   1   4       60.52       63.84      1.84 o
  10   1   4       18.38       18.78      1.18 o
  11   1   4       10.09        7.16      0.90 o
 -13   2   4        1.14        0.52      0.80 o
 -12   2   4        3.59        2.88      0.92 o
 -11   2   4       11.26       10.67      1.20 o
 -10   2   4        1.54        1.41      1.03 o
  -9   2   4       44.49       44.81      1.32 o
  -8   2   4       84.79       83.03      1.88 o
  -7   2   4      170.67      164.55      3.22 o
  -6   2   4      179.33      180.09      2.65 o
  -5   2   4       75.35       83.05      1.78 o
  -4   2   4       89.58      100.35      1.51 o
  -3   2   4      234.72      283.58      3.87 o
  -2   2   4       12.53       25.70      0.53 o
  -1   2   4       59.35       44.42      0.82 o
   0   2   4      866.40      891.58     13.53 o
   1   2   4       34.40       27.42      1.49 o
   2   2   4       88.66       66.44      1.21 o
   3   2   4       10.91        7.59      0.33 o
   4   2   4      161.96      160.22      2.49 o
   5   2   4      233.23      240.08      4.51 o
   6   2   4       97.59       86.72      3.11 o
   7   2   4        4.49        5.63      0.69 o
   8   2   4        7.79        8.26      0.77 o
   9   2   4       15.14       14.18      2.08 o
  10   2   4        2.44        1.31      0.49 o
  11   2   4        5.07        6.83      1.01 o
  12   2   4        5.37        4.85      1.27 o
 -12   3   4        1.69        1.15      0.84 o
 -11   3   4       13.17       16.04      1.04 o
 -10   3   4        2.98        4.37      0.86 o
  -9   3   4        6.40        5.88      0.64 o
  -8   3   4       16.22       15.90      1.79 o
  -7   3   4       16.20       19.39      0.95 o
  -6   3   4      175.15      172.29      3.41 o
  -5   3   4      499.09      485.48     15.31 o
  -4   3   4       20.86       22.81      0.61 o
  -3   3   4       49.10       49.00      1.74 o
  -2   3   4        7.72        8.31      0.33 o
  -1   3   4      223.04      239.97      4.58 o
   0   3   4       14.23       16.42      0.87 o
   1   3   4      128.02      140.06      3.55 o
   2   3   4       35.44       35.81      1.27 o
   3   3   4      141.15      142.75      3.92 o
   4   3   4       97.30       92.89      3.29 o
   5   3   4       18.56       17.08      0.91 o
   6   3   4       23.84       23.63      1.14 o
   7   3   4       38.09       36.19      1.50 o
   8   3   4        0.77        0.55      0.42 o
   9   3   4       16.15       17.20      1.13 o
  10   3   4       15.64       15.66      1.16 o
  11   3   4        5.08        5.82      0.89 o
  12   3   4        0.08       -0.33      0.87 o
 -11   4   4       16.97       19.59      1.71 o
 -10   4   4        2.91        3.49      0.89 o
  -9   4   4        3.60        4.58      0.69 o
  -8   4   4       63.59       61.17      2.20 o
  -7   4   4        1.29        0.74      0.40 o
  -6   4   4       31.40       32.04      2.75 o
  -5   4   4       12.61       12.84      0.75 o
  -4   4   4        7.45        8.16      0.60 o
  -3   4   4       60.11       63.37      1.92 o
  -2   4   4       43.48       39.01      1.36 o
  -1   4   4      105.63       93.70      2.62 o
   0   4   4       75.86       74.40      2.20 o
   1   4   4       23.57       25.36      1.06 o
   2   4   4       64.83       56.88      1.83 o
   3   4   4       12.34       11.12      2.44 o
   4   4   4      102.17       98.45      2.86 o
   5   4   4        3.69        4.17      0.58 o
   6   4   4       13.37       12.01      0.87 o
   7   4   4       20.75       20.77      2.32 o
   8   4   4       14.13       18.79      1.21 o
   9   4   4        3.07        1.88      0.65 o
  10   4   4        1.54        0.86      0.63 o
  11   4   4        0.14        0.26      0.86 o
 -10   5   4        1.13        0.24      0.75 o
  -9   5   4       10.73       11.27      1.32 o
  -8   5   4       13.81       14.68      1.06 o
  -7   5   4        9.84        8.96      0.80 o
  -6   5   4       13.02       14.64      1.68 o
  -5   5   4        6.42        6.10      0.64 o
  -4   5   4        4.52        3.84      0.88 o
  -3   5   4        4.90        4.82      0.63 o
  -2   5   4       49.11       51.75      1.82 o
  -1   5   4       28.50       27.53      1.30 o
   0   5   4        9.90       10.32      0.76 o
   1   5   4       27.41       29.50      1.28 o
   2   5   4       11.88       10.98      0.80 o
   3   5   4       44.80       39.40      1.87 o
   4   5   4       14.97       11.10      0.87 o
   5   5   4        4.56        5.05      0.70 o
   6   5   4       31.78       37.92      1.69 o
   7   5   4       36.73       37.80      2.91 o
   8   5   4       14.73       15.12      1.87 o
   9   5   4       15.53       18.68      1.47 o
  -7   6   4        2.35        0.58      1.15 o
  -6   6   4        3.91        4.49      0.70 o
  -5   6   4       20.01       20.39      1.20 o
  -4   6   4       10.48        9.49      2.22 o
  -3   6   4        3.78        4.25      0.89 o
  -2   6   4        2.76        4.11      0.63 o
  -1   6   4        9.44        9.50      1.35 o
   0   6   4       11.26       12.38      0.93 o
   1   6   4        5.30        5.14      0.70 o
   2   6   4       27.62       27.25      1.39 o
   3   6   4        4.27        4.81      0.73 o
   4   6   4        5.43        6.03      0.85 o
   5   6   4        2.44        1.74      0.92 o
   6   6   4       10.27       12.78      1.13 o
   7   6   4       31.79       40.74      2.83 o
  -5   7   4        0.21       -0.08      0.91 o
  -4   7   4        3.40        1.75      1.02 o
  -3   7   4        7.17        5.64      0.92 o
  -2   7   4        2.79        1.70      0.65 o
  -1   7   4        0.62        1.24      1.05 o
   0   7   4        1.61        1.90      0.65 o
   1   7   4        4.68        4.74      0.94 o
   2   7   4        0.45        2.40      1.02 o
   3   7   4        0.76       -0.81      0.81 o
 -10  -5   5        8.27        5.41      0.82 o
  -5  -5   5       28.22       29.07      1.99 o
  -4  -5   5        5.58        4.88      0.98 o
  -3  -5   5       46.05       44.42      2.43 o
  -2  -5   5       56.43       64.08      2.97 o
  -1  -5   5       14.81       15.82      1.38 o
   0  -5   5       72.06       78.01      3.48 o
   2  -5   5        0.22        0.54      0.37 o
   3  -5   5        4.42        3.43      0.61 o
   4  -5   5       10.53       11.98      0.99 o
   5  -5   5       63.08       66.36      2.70 o
   6  -5   5       32.38       34.36      1.86 o
 -11  -4   5        6.81        7.71      0.92 o
 -10  -4   5        8.43       10.92      0.81 o
  -9  -4   5       27.04       31.41      2.22 o
  -8  -4   5       99.44       96.14      4.29 o
  -7  -4   5       31.54       29.58      2.07 o
  -6  -4   5        6.29        6.75      0.89 o
  -5  -4   5       10.91       10.91      0.63 o
  -4  -4   5        2.24        2.12      0.33 o
  -3  -4   5       76.41       79.21      2.06 o
  -2  -4   5      120.09      115.14      2.78 o
  -1  -4   5       48.65       48.26      1.09 o
   0  -4   5       21.63       17.95      0.58 o
   1  -4   5      181.43      177.76      3.29 o
   2  -4   5      101.51      100.50      2.03 o
   3  -4   5       18.97       17.47      0.83 o
   4  -4   5       20.20       19.41      1.01 o
   5  -4   5       98.88       96.16      3.54 o
   6  -4   5       16.12       15.16      1.12 o
 -12  -3   5        1.21        0.61      0.55 o
 -11  -3   5       22.23       24.38      2.54 o
 -10  -3   5        6.73        6.82      0.76 o
  -9  -3   5        9.47        7.22      0.68 o
  -8  -3   5       11.89       10.38      1.14 o
  -7  -3   5      140.75      144.60      5.80 o
  -6  -3   5       40.19       42.28      1.30 o
  -5  -3   5      262.83      272.83      6.04 o
  -4  -3   5      271.01      240.80      5.38 o
  -3  -3   5      130.81      117.85      3.50 o
  -2  -3   5       63.67       70.31      1.37 o
  -1  -3   5       53.68       53.90      1.09 o
   0  -3   5       44.99       36.82      0.83 o
   1  -3   5        3.21        3.03      0.19 o
   2  -3   5      285.03      267.19      4.19 o
   3  -3   5       93.46       85.82      1.71 o
   4  -3   5       84.92       76.02      1.62 o
   5  -3   5       12.65       15.24      0.78 o
   6  -3   5        3.26        2.78      0.45 o
   7  -3   5        3.58        2.97      0.49 o
 -14  -2   5        0.55        0.82      1.07 o
 -13  -2   5        3.28        4.91      1.20 o
 -12  -2   5       12.14       11.73      0.87 o
 -11  -2   5        6.29        6.48      1.52 o
 -10  -2   5        2.53        2.36      0.63 o
  -9  -2   5        8.14        7.92      0.59 o
  -8  -2   5       65.15       65.83      1.45 o
  -7  -2   5      252.60      246.11      4.35 o
  -6  -2   5        8.38       11.99      0.42 o
  -5  -2   5       50.42       48.93      1.31 o
  -4  -2   5       24.25       15.86      0.55 o
  -3  -2   5      172.26      172.42      6.24 o
  -2  -2   5      105.33      112.79      4.12 o
  -1  -2   5      719.31      741.30     24.49 o
   0  -2   5      300.71      335.20      5.72 o
   1  -2   5        6.76        7.80      0.33 o
   2  -2   5       89.17       85.78      1.43 o
   3  -2   5      187.53      174.61      2.79 o
   4  -2   5       44.75       42.62      0.79 o
   5  -2   5      249.02      241.83      3.40 o
   6  -2   5       62.62       64.95      1.55 o
   7  -2   5        9.83       10.66      0.70 o
   8  -2   5       13.67       12.39      1.29 o
   9  -2   5       11.08       11.20      1.32 o
 -14  -1   5        5.26        5.88      1.33 o
 -13  -1   5        1.13        0.72      0.82 o
 -12  -1   5        0.26        0.89      0.70 o
 -11  -1   5        6.88        7.07      0.63 o
 -10  -1   5       14.23       13.15      0.76 o
  -9  -1   5       33.18       35.17      1.21 o
  -8  -1   5       67.84       69.51      1.50 o
  -7  -1   5       24.67       23.18      0.57 o
  -6  -1   5       12.10       10.76      0.31 o
  -5  -1   5      147.54      186.97      2.79 o
  -4  -1   5      178.10      213.16      3.86 o
  -3  -1   5       31.89       31.80      2.98 o
  -2  -1   5      873.04      901.08     42.02 o
  -1  -1   5      288.91      323.38     12.14 o
   0  -1   5      312.36      346.27     14.72 o
   1  -1   5       91.85      100.76      2.39 o
   2  -1   5       18.57       15.69      0.32 o
   3  -1   5      149.41      178.70      2.50 o
   4  -1   5      213.17      174.16      2.81 o
   5  -1   5       12.49       11.98      0.43 o
   6  -1   5      357.83      362.95      6.72 o
   7  -1   5      119.34      117.08      2.51 o
   8  -1   5       14.07       14.90      0.96 o
   9  -1   5        9.23       11.06      1.28 o
  10  -1   5        9.62       13.60      1.48 o
 -14   0   5        3.63        3.42      1.10 o
 -13   0   5        1.70        3.47      1.01 o
 -12   0   5        3.85        3.65      0.93 o
 -11   0   5        5.64        6.58      0.93 o
 -10   0   5       15.37       15.76      0.84 o
  -9   0   5       10.76        9.14      1.12 o
  -8   0   5        0.01        0.14      0.16 o
  -7   0   5       18.65       27.92      0.60 o
  -6   0   5        3.02        4.15      0.26 o
  -5   0   5       72.64       55.14      0.95 o
  -4   0   5     1100.45     1101.03     19.07 o
  -3   0   5        1.91        0.07      0.07 o
  -2   0   5      139.99      151.54      2.38 o
  -1   0   5        4.86       -0.13      0.13 o
   0   0   5      950.12      934.11     13.71 o
   1   0   5     1791.04     1623.27     21.56 o
   2   0   5      126.80      167.27      2.13 o
   3   0   5        4.09       10.11      0.26 o
   4   0   5        8.94        6.52      0.30 o
   5   0   5      142.80      136.33      1.86 o
   6   0   5      472.20      476.33      7.55 o
   7   0   5       31.89       33.77      1.05 o
   8   0   5       82.06       90.32      2.77 o
   9   0   5       11.38        7.67      0.79 o
  10   0   5        1.43        1.73      0.88 o
  11   0   5       12.22       14.32      1.65 o
 -14   1   5        5.27        4.36      1.15 o
 -13   1   5        1.14        1.23      0.81 o
 -12   1   5        0.26       -0.09      0.59 o
 -11   1   5        6.90        7.42      1.01 o
 -10   1   5       14.22       14.36      0.80 o
  -9   1   5       33.08       35.24      1.28 o
  -8   1   5       67.93       70.36      1.84 o
  -7   1   5       24.72       24.11      0.80 o
  -6   1   5       12.10       10.31      0.63 o
  -5   1   5      147.47      186.85      2.66 o
  -4   1   5      177.98      213.72      2.73 o
  -3   1   5       31.86       32.35      0.54 o
  -2   1   5      872.96      882.11     18.58 o
  -1   1   5      288.54      315.59      4.96 o
   0   1   5      312.55      338.36      5.27 o
   1   1   5       91.54       99.72      1.93 o
   2   1   5       18.65       16.26      0.43 o
   3   1   5      149.41      181.49      2.96 o
   4   1   5      213.31      176.96      2.94 o
   5   1   5       12.45       12.05      0.53 o
   6   1   5      358.01      368.91      7.25 o
   7   1   5      119.06      115.05      3.26 o
   8   1   5       13.99       14.23      0.89 o
   9   1   5        9.21        8.71      0.67 o
  10   1   5        9.60       12.49      1.02 o
  11   1   5        3.80        6.48      1.24 o
 -13   2   5        3.27        4.50      1.08 o
 -12   2   5       12.12       12.53      1.36 o
 -11   2   5        6.27        6.01      0.96 o
 -10   2   5        2.54        2.55      0.69 o
  -9   2   5        8.12        8.70      0.68 o
  -8   2   5       65.09       65.36      1.37 o
  -7   2   5      252.69      241.99      4.61 o
  -6   2   5        8.42       11.58      0.38 o
  -5   2   5       50.37       50.56      0.88 o
  -4   2   5       24.29       16.92      0.39 o
  -3   2   5      172.32      184.43      2.93 o
  -2   2   5      105.23      114.55      1.88 o
  -1   2   5      719.58      776.79     11.78 o
   0   2   5      300.41      338.52      5.26 o
   1   2   5        6.79        7.32      0.29 o
   2   2   5       88.97       84.34      1.52 o
   3   2   5      187.56      176.91      2.97 o
   4   2   5       44.76       43.55      0.87 o
   5   2   5      249.12      244.33      4.61 o
   6   2   5       62.64       61.90      2.02 o
   7   2   5        9.80        9.03      0.74 o
   8   2   5       13.59       14.54      0.96 o
   9   2   5       11.16       12.08      1.39 o
  10   2   5        1.95        3.33      0.60 o
  11   2   5        8.03       10.55      1.50 o
  12   2   5        0.25        0.26      1.05 o
 -12   3   5        1.20        0.44      0.79 o
 -11   3   5       22.27       24.22      1.25 o
 -10   3   5        6.73        6.82      0.67 o
  -9   3   5        9.45        8.45      0.74 o
  -8   3   5       11.90       10.92      0.77 o
  -7   3   5      140.64      140.94      3.75 o
  -6   3   5       40.21       42.55      1.89 o
  -5   3   5      262.74      274.79      5.51 o
  -4   3   5      271.18      246.39      3.97 o
  -3   3   5      130.68      117.89      2.03 o
  -2   3   5       63.57       73.93      1.34 o
  -1   3   5       53.64       56.09      1.08 o
   0   3   5       45.01       38.21      0.81 o
   1   3   5        3.22        3.57      0.41 o
   2   3   5      285.23      275.49      4.40 o
   3   3   5       93.49       80.48      2.54 o
   4   3   5       84.93       75.26      2.25 o
   5   3   5       12.71       13.89      0.83 o
   6   3   5        3.28        3.48      0.53 o
   7   3   5        3.58        3.14      0.55 o
   8   3   5        1.95        0.33      1.10 o
   9   3   5        1.50        1.60      0.76 o
  10   3   5        8.54       10.28      1.01 o
  11   3   5        7.58        7.52      1.38 o
 -11   4   5        6.82        8.03      0.80 o
 -10   4   5        8.47        8.30      1.12 o
  -9   4   5       27.03       28.39      1.83 o
  -8   4   5       99.44       95.12      2.89 o
  -7   4   5       31.50       34.72      1.40 o
  -6   4   5        6.27        6.56      0.59 o
  -5   4   5       10.89       12.38      0.73 o
  -4   4   5        2.23        1.82      0.37 o
  -3   4   5       76.43       77.41      2.79 o
  -2   4   5      120.08      112.45      3.04 o
  -1   4   5       48.75       49.50      1.58 o
   0   4   5       21.62       16.95      1.37 o
   1   4   5      181.42      177.02      4.51 o
   2   4   5      101.57      100.29      2.83 o
   3   4   5       19.00       18.04      0.95 o
   4   4   5       20.09       18.14      2.04 o
   5   4   5       98.95      101.71      3.00 o
   6   4   5       16.14       16.36      1.06 o
   7   4   5       22.34       24.94      1.34 o
   8   4   5       23.53       23.52      1.41 o
   9   4   5       11.48       13.10      1.12 o
  10   4   5        1.00        1.04      0.78 o
 -10   5   5        8.26        8.07      1.19 o
  -9   5   5        0.09        1.25      0.73 o
  -8   5   5        3.03        3.55      1.29 o
  -7   5   5        8.56        8.75      0.80 o
  -6   5   5       14.85       16.18      1.05 o
  -5   5   5       28.20       26.73      1.99 o
  -4   5   5        5.62        5.70      0.60 o
  -3   5   5       46.01       42.09      1.57 o
  -2   5   5       56.36       56.79      1.94 o
  -1   5   5       14.80       15.27      0.91 o
   0   5   5       72.00       73.39      2.33 o
   1   5   5        0.50        0.22      0.39 o
   2   5   5        0.23        0.10      0.56 o
   3   5   5        4.46        4.02      0.73 o
   4   5   5       10.54       11.91      0.89 o
   5   5   5       63.10       61.84      2.28 o
   6   5   5       32.40       33.49      1.64 o
   7   5   5       18.07       16.65      1.22 o
   8   5   5        9.55        8.50      1.01 o
   9   5   5        3.39        4.86      1.31 o
  -7   6   5        1.26        1.31      1.52 o
  -6   6   5        1.11        0.35      0.49 o
  -5   6   5        1.12        1.28      0.52 o
  -4   6   5        2.71        1.85      0.55 o
  -3   6   5       12.31       15.82      1.04 o
  -2   6   5        4.37        4.93      0.66 o
  -1   6   5        8.15        7.73      0.75 o
   0   6   5        2.45        1.77      0.58 o
   1   6   5        1.64        1.66      0.52 o
   2   6   5       47.58       46.43      2.76 o
   3   6   5       12.75       16.35      1.28 o
   4   6   5       27.51       28.81      1.67 o
   5   6   5        2.06        1.64      0.64 o
   6   6   5       25.06       28.14      2.32 o
  -5   7   5        0.99        1.10      1.05 o
  -4   7   5        0.66        0.33      0.88 o
  -3   7   5        4.97        5.81      1.33 o
  -2   7   5       20.37       22.03      1.33 o
  -1   7   5        1.38        1.47      0.63 o
   0   7   5        4.94        6.62      1.33 o
   1   7   5        0.80        1.08      0.94 o
   2   7   5        1.10        0.67      0.96 o
 -10  -5   6       14.78       15.27      1.20 o
  -6  -5   6       15.45       17.64      1.67 o
  -5  -5   6       16.05       18.32      1.71 o
  -4  -5   6       11.91       13.20      1.41 o
  -3  -5   6        7.92        7.79      0.69 o
  -2  -5   6        6.91        7.38      0.59 o
  -1  -5   6       15.93       18.02      0.88 o
   0  -5   6      127.96      124.74      5.04 o
   1  -5   6       47.79       45.84      1.95 o
   2  -5   6       43.75       45.61      1.92 o
   3  -5   6        4.96        6.24      0.72 o
   4  -5   6       10.86       10.95      0.97 o
   5  -5   6        1.53        0.30      0.49 o
   6  -5   6       35.03       31.59      1.85 o
 -12  -4   6        0.53        0.13      0.55 o
 -11  -4   6        2.04        2.00      0.62 o
 -10  -4   6        8.05        9.00      0.82 o
  -9  -4   6       12.60       12.30      1.45 o
  -8  -4   6       18.72       16.23      1.59 o
  -7  -4   6       48.98       46.31      2.62 o
  -6  -4   6        8.38        8.49      0.59 o
  -5  -4   6       36.21       35.07      2.43 o
  -4  -4   6       40.22       41.93      1.31 o
  -3  -4   6        8.31        7.80      0.51 o
  -2  -4   6       72.77       71.84      1.88 o
  -1  -4   6       26.29       28.56      0.74 o
   0  -4   6        6.23        6.20      0.34 o
   1  -4   6       31.36       31.57      0.87 o
   2  -4   6       29.01       28.98      0.84 o
   3  -4   6        2.03        2.36      0.67 o
   4  -4   6       62.10       61.13      1.87 o
   5  -4   6        7.83        9.08      0.89 o
   6  -4   6       41.49       41.78      1.97 o
 -13  -3   6        6.08        8.19      1.52 o
 -12  -3   6        5.69        4.35      0.65 o
 -11  -3   6        6.21        5.39      1.24 o
 -10  -3   6       17.84       18.36      0.96 o
  -9  -3   6        1.41        0.92      0.35 o
  -8  -3   6        7.76        9.38      1.10 o
  -7  -3   6       17.75       17.16      1.23 o
  -6  -3   6        6.36        6.90      0.62 o
  -5  -3   6        9.07       10.50      0.50 o
  -4  -3   6       86.88       84.75      2.04 o
  -3  -3   6       60.10       59.36      1.14 o
  -2  -3   6       66.75       82.88      1.59 o
  -1  -3   6       32.74       37.68      0.78 o
   0  -3   6       77.32       85.12      1.62 o
   1  -3   6       84.81       85.72      1.68 o
   2  -3   6       19.16       20.06      0.61 o
   3  -3   6      239.71      241.17      4.26 o
   4  -3   6       86.05       87.47      2.33 o
   5  -3   6        8.40        8.00      0.59 o
   6  -3   6       10.38        9.18      0.67 o
   7  -3   6       25.75       25.67      1.14 o
 -14  -2   6        0.16        1.39      1.04 o
 -13  -2   6       11.13       10.05      1.48 o
 -12  -2   6        2.28        2.88      0.55 o
 -11  -2   6        3.39        3.11      0.54 o
 -10  -2   6        2.43        2.28      0.55 o
  -9  -2   6       32.02       30.28      1.13 o
  -8  -2   6       51.05       52.93      1.63 o
  -7  -2   6      244.77      245.60      4.39 o
  -6  -2   6       82.67       71.49      1.84 o
  -5  -2   6      141.14      126.38      2.91 o
  -4  -2   6        2.71        3.32      0.53 o
  -3  -2   6      171.39      190.35      6.50 o
  -2  -2   6       59.03       56.95      2.39 o
  -1  -2   6       46.96       45.48      2.00 o
   0  -2   6      134.59      120.41      2.14 o
   1  -2   6       79.56       92.50      1.51 o
   2  -2   6       77.76       69.45      1.21 o
   3  -2   6        1.10        0.79      0.15 o
   4  -2   6      305.29      312.41      4.83 o
   5  -2   6       62.35       55.27      2.67 o
   6  -2   6       49.94       50.99      1.61 o
   7  -2   6       19.71       19.34      1.02 o
   8  -2   6        5.62        7.04      1.08 o
   9  -2   6        9.12       13.12      1.46 o
 -14  -1   6        1.85        3.04      1.12 o
 -13  -1   6        1.97        0.85      0.86 o
 -12  -1   6        1.47        1.91      0.50 o
 -11  -1   6        9.54        6.96      0.63 o
 -10  -1   6       28.42       29.41      1.44 o
  -9  -1   6      171.31      173.85      4.13 o
  -8  -1   6        4.77        4.37      0.62 o
  -7  -1   6       39.41       37.98      0.89 o
  -6  -1   6       99.46       98.33      1.73 o
  -5  -1   6      126.43      140.28      2.00 o
  -4  -1   6        0.51        0.87      0.23 o
  -3  -1   6      177.90      213.96      8.02 o
  -2  -1   6       80.17       97.62      2.43 o
  -1  -1   6      204.53      209.07      7.98 o
   0  -1   6      127.74      151.26      2.24 o
   1  -1   6       22.08       27.43      0.44 o
   2  -1   6      122.24      165.94      2.13 o
   3  -1   6       80.58       77.91      1.19 o
   4  -1   6      148.50      144.67      2.09 o
   5  -1   6       94.02       87.62      1.61 o
   6  -1   6      129.67      128.29      2.66 o
   7  -1   6        8.86        9.18      1.62 o
   8  -1   6        0.87        1.43      0.68 o
   9  -1   6        4.41        5.37      1.05 o
  10  -1   6        0.47        0.94      0.77 o
 -14   0   6        0.13        0.30      0.89 o
 -13   0   6        0.56        1.04      0.79 o
 -12   0   6       21.05       21.51      1.73 o
 -11   0   6       13.72       10.88      0.75 o
 -10   0   6       11.67       10.82      0.67 o
  -9   0   6       22.35       24.39      1.55 o
  -8   0   6        2.57        2.67      0.32 o
  -7   0   6      181.26      205.67      3.17 o
  -6   0   6       68.11       90.47      1.40 o
  -5   0   6        1.78        5.58      0.23 o
  -4   0   6        2.81        7.29      0.28 o
  -3   0   6       79.90       55.63      0.96 o
  -2   0   6       61.04       97.89      1.58 o
  -1   0   6      298.64      433.97      6.65 o
   0   0   6      467.86      447.84      7.85 o
   1   0   6      668.11      880.35     11.76 o
   2   0   6       39.64       28.52      0.55 o
   3   0   6        0.89        3.26      0.19 o
   4   0   6      139.12      190.68      3.05 o
   5   0   6       77.68       96.88      1.81 o
   6   0   6       17.76       14.69      0.57 o
   7   0   6       54.52       58.90      1.53 o
   8   0   6        0.37        0.12      0.40 o
   9   0   6        9.93       11.99      1.32 o
  10   0   6        5.90        5.98      1.15 o
  11   0   6        2.96        1.60      1.01 o
 -13   1   6        1.96        1.81      0.89 o
 -12   1   6        1.47        1.17      0.68 o
 -11   1   6        9.54        9.85      1.09 o
 -10   1   6       28.38       31.15      2.46 o
  -9   1   6      171.29      174.38      4.32 o
  -8   1   6        4.73        5.02      0.36 o
  -7   1   6       39.26       37.45      0.75 o
  -6   1   6       99.50       98.73      1.69 o
  -5   1   6      126.42      140.26      2.04 o
  -4   1   6        0.50        0.89      0.14 o
  -3   1   6      177.88      209.25      3.32 o
  -2   1   6       80.11       94.80      1.57 o
  -1   1   6      204.13      203.13      3.22 o
   0   1   6      128.08      151.38      2.44 o
   1   1   6       22.19       26.03      0.82 o
   2   1   6      122.24      164.87      2.72 o
   3   1   6       80.63       77.90      1.44 o
   4   1   6      148.58      144.03      2.49 o
   5   1   6       94.05       91.11      1.96 o
   6   1   6      129.66      126.09      2.66 o
   7   1   6        8.89        9.29      0.75 o
   8   1   6        0.87        0.63      0.51 o
   9   1   6        4.42        4.61      0.69 o
  10   1   6        0.47        0.28      0.78 o
  11   1   6        7.25        7.13      1.34 o
 -13   2   6       11.13       12.70      1.45 o
 -12   2   6        2.29        2.45      0.86 o
 -11   2   6        3.37        3.29      0.80 o
 -10   2   6        2.44        1.85      0.60 o
  -9   2   6       31.94       30.21      1.61 o
  -8   2   6       51.06       51.22      1.15 o
  -7   2   6      244.74      250.28      4.72 o
  -6   2   6       82.76       72.28      1.50 o
  -5   2   6      141.11      127.74      1.91 o
  -4   2   6        2.68        3.52      0.35 o
  -3   2   6      171.16      187.38      3.02 o
  -2   2   6       59.07       58.99      2.09 o
  -1   2   6       46.86       46.09      0.85 o
   0   2   6      134.72      121.65      2.02 o
   1   2   6       79.58       95.26      1.65 o
   2   2   6       77.74       70.09      1.52 o
   3   2   6        1.15        1.16      0.19 o
   4   2   6      305.58      308.64      5.76 o
   5   2   6       62.25       58.05      1.43 o
   6   2   6       49.83       49.61      1.75 o
   7   2   6       19.72       19.55      1.06 o
   8   2   6        5.59        6.23      0.87 o
   9   2   6        9.17        8.51      0.89 o
  10   2   6       26.05       29.25      2.22 o
  11   2   6        1.25        1.74      1.05 o
 -12   3   6        5.70        5.08      1.04 o
 -11   3   6        6.20        4.65      0.87 o
 -10   3   6       17.83       16.46      0.94 o
  -9   3   6        1.42        1.21      0.58 o
  -8   3   6        7.80        8.23      1.18 o
  -7   3   6       17.78       18.08      0.95 o
  -6   3   6        6.32        7.00      0.44 o
  -5   3   6        9.13       10.50      0.41 o
  -4   3   6       86.99       83.60      1.72 o
  -3   3   6       60.16       58.97      1.19 o
  -2   3   6       66.92       82.66      1.72 o
  -1   3   6       32.73       37.16      0.80 o
   0   3   6       77.42       85.63      1.55 o
   1   3   6       84.84       86.96      1.87 o
   2   3   6       19.16       20.48      0.76 o
   3   3   6      239.60      228.82      5.77 o
   4   3   6       86.15       87.69      2.56 o
   5   3   6        8.40        8.42      0.70 o
   6   3   6       10.35        8.98      0.75 o
   7   3   6       25.83       23.72      1.26 o
   8   3   6        0.63        1.08      0.52 o
   9   3   6       14.13       15.49      1.15 o
  10   3   6        1.07        0.82      0.82 o
  11   3   6        0.15        0.61      0.92 o
 -11   4   6        2.03        1.22      0.50 o
 -10   4   6        8.08        9.92      1.16 o
  -9   4   6       12.59       13.28      1.24 o
  -8   4   6       18.78       15.45      1.24 o
  -7   4   6       49.01       50.15      1.75 o
  -6   4   6        8.43        7.97      0.63 o
  -5   4   6       36.14       32.41      1.25 o
  -4   4   6       40.30       41.89      3.30 o
  -3   4   6        8.30        9.07      0.61 o
  -2   4   6       72.81       70.09      2.07 o
  -1   4   6       26.25       27.94      1.10 o
   0   4   6        6.24        5.53      0.50 o
   1   4   6       31.44       34.75      1.99 o
   2   4   6       29.02       29.68      1.82 o
   3   4   6        2.03        1.92      0.44 o
   4   4   6       62.15       61.37      2.90 o
   5   4   6        7.82        8.40      0.78 o
   6   4   6       41.46       38.77      1.67 o
   7   4   6        9.67       10.96      1.35 o
   8   4   6       11.34       12.64      1.07 o
   9   4   6        0.81        0.82      0.60 o
  -9   5   6        7.59        6.68      1.00 o
  -8   5   6        1.03        1.43      0.66 o
  -7   5   6       14.48       15.35      1.00 o
  -6   5   6       15.46       15.30      0.96 o
  -5   5   6       15.95       16.61      0.95 o
  -4   5   6       11.97       12.93      0.84 o
  -3   5   6        7.93        6.57      0.62 o
  -2   5   6        6.96        6.82      0.63 o
  -1   5   6       15.94       17.02      0.96 o
   0   5   6      127.95      120.79      3.42 o
   1   5   6       47.89       50.44      1.79 o
   2   5   6       43.60       42.83      3.18 o
   3   5   6        4.95        6.02      0.86 o
   4   5   6       10.85       11.28      0.89 o
   5   5   6        1.52        1.69      0.81 o
   6   5   6       35.00       35.67      1.70 o
   7   5   6       13.73       12.28      1.08 o
   8   5   6        4.02        2.03      1.01 o
  -7   6   6        6.31        5.62      0.94 o
  -6   6   6        5.44        4.78      0.73 o
  -5   6   6        9.87       14.41      1.01 o
  -4   6   6       47.98       47.84      1.87 o
  -3   6   6        7.97        6.80      0.74 o
  -2   6   6        7.00        9.71      0.83 o
  -1   6   6        0.23       -0.01      0.41 o
   0   6   6        4.65        4.83      0.67 o
   1   6   6       17.19       13.22      0.97 o
   2   6   6        2.78        2.48      0.60 o
   3   6   6       24.37       24.00      1.38 o
   4   6   6        6.07        7.29      0.88 o
   5   6   6        6.06        6.53      0.88 o
   6   6   6        5.34        8.54      1.54 o
  -4   7   6        1.17        0.49      1.05 o
  -3   7   6        1.29        1.04      0.83 o
  -2   7   6        4.37        3.83      1.18 o
  -1   7   6        0.78        0.72      0.95 o
   0   7   6        6.32        6.09      1.29 o
   1   7   6        5.54        7.23      1.38 o
   2   7   6        7.90        7.39      1.47 o
   3  -6   7        1.73        0.78      0.51 o
   4  -6   7        8.26        8.33      0.98 o
 -10  -5   7       14.49       11.94      1.03 o
  -7  -5   7        2.87        2.33      0.94 o
  -6  -5   7       29.22       35.90      2.42 o
  -5  -5   7       10.35       11.74      1.43 o
  -4  -5   7        9.74       12.57      1.02 o
  -3  -5   7       14.09       12.91      0.86 o
  -2  -5   7        0.95        0.67      0.35 o
  -1  -5   7       53.11       53.85      1.65 o
   0  -5   7       25.66       24.15      1.04 o
   1  -5   7       10.76       10.98      0.72 o
   2  -5   7        4.36        4.72      0.63 o
   3  -5   7        6.38        5.57      0.72 o
   4  -5   7        2.59        3.52      0.64 o
   5  -5   7       16.99       16.62      1.24 o
   6  -5   7       11.08       11.01      1.10 o
 -12  -4   7        0.76        0.87      0.62 o
 -11  -4   7        1.56        2.12      0.52 o
 -10  -4   7       11.87        9.76      0.78 o
  -9  -4   7       15.78       15.07      1.57 o
  -8  -4   7       34.43       36.23      2.36 o
  -7  -4   7       27.20       32.36      1.57 o
  -6  -4   7        4.50        4.69      0.45 o
  -5  -4   7        8.95        8.83      0.53 o
  -4  -4   7       29.99       33.10      1.06 o
  -3  -4   7        4.71        3.02      0.33 o
  -2  -4   7      153.58      149.96      2.75 o
  -1  -4   7       82.96       83.58      1.67 o
   0  -4   7       31.37       29.73      0.79 o
   1  -4   7       44.24       41.83      1.03 o
   2  -4   7       62.30       64.21      1.48 o
   3  -4   7       66.65       66.74      4.78 o
   4  -4   7       80.25       79.68      2.29 o
   5  -4   7       41.85       38.03      2.06 o
   6  -4   7        6.16        4.61      0.77 o
 -13  -3   7        0.35        0.56      1.01 o
 -12  -3   7        1.55        1.33      0.51 o
 -11  -3   7        5.17        6.41      0.65 o
 -10  -3   7       23.31       23.55      1.09 o
  -9  -3   7        8.07        6.24      0.55 o
  -8  -3   7        3.90        3.58      0.43 o
  -7  -3   7       46.98       45.15      1.36 o
  -6  -3   7       20.09       18.91      0.73 o
  -5  -3   7       53.70       55.55      1.86 o
  -4  -3   7       90.44       85.19      2.01 o
  -3  -3   7      109.34      106.06      4.19 o
  -2  -3   7      136.66      127.97      4.92 o
  -1  -3   7       21.47       19.86      0.47 o
   0  -3   7       15.30       12.69      0.39 o
   1  -3   7        7.08        7.40      0.59 o
   2  -3   7      273.57      266.14      4.72 o
   3  -3   7        3.01        3.27      0.40 o
   4  -3   7      180.59      174.80      4.22 o
   5  -3   7       10.53       10.03      0.68 o
   6  -3   7       17.52       18.88      0.98 o
   7  -3   7       11.87       11.16      0.83 o
 -13  -2   7        4.99        5.55      1.22 o
 -12  -2   7        7.60        7.16      0.72 o
 -11  -2   7        1.54        1.37      0.42 o
 -10  -2   7        9.23        9.36      0.66 o
  -9  -2   7        2.30        2.46      0.39 o
  -8  -2   7        3.39        3.63      0.30 o
  -7  -2   7       13.58       13.05      0.93 o
  -6  -2   7      197.63      191.74      4.32 o
  -5  -2   7      165.27      148.58      3.39 o
  -4  -2   7       35.94       41.54      1.97 o
  -3  -2   7      103.56       98.59      3.79 o
  -2  -2   7      120.41      144.60      5.17 o
  -1  -2   7        0.77        0.78      0.42 o
   0  -2   7      200.51      216.81      3.81 o
   1  -2   7      154.83      148.51      2.66 o
   2  -2   7      279.47      272.77      4.21 o
   3  -2   7      151.25      138.53      2.30 o
   4  -2   7      131.07      132.48      2.52 o
   5  -2   7       54.20       52.56      3.25 o
   6  -2   7        3.55        4.36      0.50 o
   7  -2   7        2.43        4.31      0.83 o
   8  -2   7        0.11       -0.22      0.65 o
   9  -2   7       17.35       21.26      1.86 o
 -13  -1   7        2.21        0.93      0.85 o
 -12  -1   7        7.83        9.13      0.74 o
 -11  -1   7        7.16        5.90      0.59 o
 -10  -1   7       49.62       48.83      1.57 o
  -9  -1   7      215.10      215.55      4.95 o
  -8  -1   7       15.04       15.08      0.69 o
  -7  -1   7       39.60       36.12      0.86 o
  -6  -1   7      140.69      148.82      4.33 o
  -5  -1   7       21.52       20.84      0.57 o
  -4  -1   7      131.45      140.47      4.95 o
  -3  -1   7      304.85      355.16     10.36 o
  -2  -1   7      730.72      730.18     32.11 o
  -1  -1   7      506.20      552.71     26.58 o
   0  -1   7       74.62       52.16      0.91 o
   1  -1   7        2.67        2.41      0.24 o
   2  -1   7      116.73      143.45      2.28 o
   3  -1   7      112.82      126.67      1.84 o
   4  -1   7       54.69       49.17      1.00 o
   5  -1   7       86.40       93.80      2.06 o
   6  -1   7        3.74        3.90      0.45 o
   7  -1   7       12.73       13.45      0.80 o
   8  -1   7       23.76       22.40      1.72 o
   9  -1   7        3.92        3.37      0.93 o
  10  -1   7        1.79        1.59      0.91 o
 -14   0   7        0.18        1.09      0.90 o
 -13   0   7        0.00       -0.30      0.65 o
 -12   0   7       16.63       12.39      1.36 o
 -11   0   7      153.52      160.47      4.02 o
 -10   0   7       21.76       25.39      1.06 o
  -9   0   7       92.27       96.40      2.51 o
  -8   0   7       10.15        9.35      0.45 o
  -7   0   7       97.42      105.27      1.63 o
  -6   0   7       29.03       35.19      0.95 o
  -5   0   7      298.68      321.99      5.73 o
  -4   0   7      503.32      485.63      7.45 o
  -3   0   7      513.71      549.12      8.39 o
  -2   0   7       32.02       42.05      0.75 o
  -1   0   7        2.97        5.10      0.20 o
   0   0   7       26.15       12.37      0.38 o
   1   0   7      151.94      171.68      2.79 o
   2   0   7       34.43       23.01      0.56 o
   3   0   7       15.44       11.98      0.41 o
   4   0   7       19.17       18.55      0.56 o
   5   0   7        4.99        3.64      0.32 o
   6   0   7        4.74        5.12      0.37 o
   7   0   7        0.43        0.19      0.53 o
   8   0   7       15.52       12.74      1.33 o
   9   0   7        2.11        2.36      0.85 o
  10   0   7        3.91        4.76      1.13 o
  11   0   7        3.23        3.79      1.22 o
 -13   1   7        2.21        1.75      0.86 o
 -12   1   7        7.85        8.93      1.16 o
 -11   1   7        7.13        4.49      0.87 o
 -10   1   7       49.60       48.36      1.59 o
  -9   1   7      215.17      212.75      4.96 o
  -8   1   7       15.12       13.58      1.43 o
  -7   1   7       39.74       35.47      0.80 o
  -6   1   7      140.94      151.79      2.54 o
  -5   1   7       21.50       21.26      0.55 o
  -4   1   7      131.32      134.45      2.22 o
  -3   1   7      305.16      348.76      5.44 o
  -2   1   7      730.47      712.27     10.98 o
  -1   1   7      506.03      535.21      8.30 o
   0   1   7       74.57       52.43      0.96 o
   1   1   7        2.69        2.03      0.17 o
   2   1   7      116.82      142.05      3.14 o
   3   1   7      112.99      126.42      2.20 o
   4   1   7       54.63       49.72      1.08 o
   5   1   7       86.43       93.53      2.05 o
   6   1   7        3.70        4.01      0.44 o
   7   1   7       12.74       12.68      1.37 o
   8   1   7       23.77       22.31      1.73 o
   9   1   7        3.90        4.84      1.05 o
  10   1   7        1.80        2.97      1.01 o
  11   1   7        9.70       11.00      1.55 o
 -13   2   7        4.98        5.15      1.06 o
 -12   2   7        7.62        6.79      1.06 o
 -11   2   7        1.54        1.20      0.60 o
 -10   2   7        9.21        7.00      0.88 o
  -9   2   7        2.31        2.50      0.42 o
  -8   2   7        3.37        3.61      0.42 o
  -7   2   7       13.60       13.56      0.56 o
  -6   2   7      197.81      192.86      2.85 o
  -5   2   7      165.20      152.67      2.23 o
  -4   2   7       36.06       41.84      0.81 o
  -3   2   7      103.59      100.66      3.04 o
  -2   2   7      120.51      143.37      4.55 o
  -1   2   7        0.78        1.27      0.12 o
   0   2   7      200.60      223.69      3.18 o
   1   2   7      154.69      148.44      2.49 o
   2   2   7      279.50      277.72      5.07 o
   3   2   7      151.33      142.08      2.46 o
   4   2   7      131.07      127.74      2.68 o
   5   2   7       54.21       54.83      1.81 o
   6   2   7        3.54        4.67      1.13 o
   7   2   7        2.42        3.24      0.58 o
   8   2   7        0.11       -0.41      0.41 o
   9   2   7       17.35       19.08      1.79 o
  10   2   7        0.21        0.09      0.77 o
  11   2   7        1.18        1.82      1.02 o
 -12   3   7        1.56        3.00      0.81 o
 -11   3   7        5.16        5.10      0.85 o
 -10   3   7       23.29       24.54      1.57 o
  -9   3   7        8.11        8.49      0.94 o
  -8   3   7        3.90        2.39      0.56 o
  -7   3   7       46.95       42.48      1.48 o
  -6   3   7       20.11       19.54      0.70 o
  -5   3   7       53.68       54.85      1.11 o
  -4   3   7       90.20       83.24      1.53 o
  -3   3   7      109.30      106.00      1.85 o
  -2   3   7      136.49      131.90      2.23 o
  -1   3   7       21.45       19.69      0.52 o
   0   3   7       15.27       13.07      0.43 o
   1   3   7        7.12        7.17      0.36 o
   2   3   7      273.48      267.68      5.02 o
   3   3   7        3.01        3.07      0.63 o
   4   3   7      180.50      179.31      7.91 o
   5   3   7       10.54       10.59      0.78 o
   6   3   7       17.46       17.92      1.79 o
   7   3   7       11.90       11.38      1.23 o
   8   3   7       36.54       40.84      1.79 o
   9   3   7        0.97        0.00      0.77 o
  10   3   7        2.13        0.44      0.87 o
 -11   4   7        1.56        1.27      0.49 o
 -10   4   7       11.86       12.27      0.83 o
  -9   4   7       15.77       14.62      1.27 o
  -8   4   7       34.41       38.69      1.95 o
  -7   4   7       27.07       30.14      1.28 o
  -6   4   7        4.48        4.68      1.12 o
  -5   4   7        8.95        8.16      0.60 o
  -4   4   7       29.97       32.08      1.42 o
  -3   4   7        4.73        2.79      0.55 o
  -2   4   7      153.50      146.49      3.81 o
  -1   4   7       82.98       81.05      2.35 o
   0   4   7       31.31       28.98      1.15 o
   1   4   7       44.20       40.93      1.47 o
   2   4   7       62.19       61.90      2.03 o
   3   4   7       66.62       65.21      2.13 o
   4   4   7       80.13       78.90      2.51 o
   5   4   7       41.94       36.60      1.59 o
   6   4   7        6.15        4.67      0.70 o
   7   4   7       12.50       14.68      1.10 o
   8   4   7        3.00        3.91      0.76 o
   9   4   7        5.11        5.23      1.22 o
  -9   5   7       16.67       17.33      1.43 o
  -8   5   7        4.32        3.16      0.73 o
  -7   5   7        2.86        2.71      0.67 o
  -6   5   7       29.21       31.97      1.39 o
  -5   5   7       10.36        9.89      0.75 o
  -4   5   7        9.73       11.36      0.88 o
  -3   5   7       14.09       12.88      0.81 o
  -2   5   7        0.95        0.07      0.35 o
  -1   5   7       53.09       51.48      1.81 o
   0   5   7       25.73       25.70      1.18 o
   1   5   7       10.80       11.68      0.84 o
   2   5   7        4.35        4.92      0.63 o
   3   5   7        6.40        5.89      0.69 o
   4   5   7        2.60        2.02      0.82 o
   5   5   7       16.98       15.73      1.59 o
   6   5   7       11.09       10.50      1.00 o
   7   5   7        2.69        3.40      0.77 o
  -7   6   7        1.61        1.94      0.71 o
  -6   6   7        0.91        0.87      0.63 o
  -5   6   7       12.13       14.33      1.22 o
  -4   6   7        7.26        8.96      0.95 o
  -3   6   7        6.10        7.01      0.74 o
  -2   6   7        8.09        6.62      1.22 o
  -1   6   7       10.02        8.95      0.81 o
   0   6   7        8.71        9.88      1.57 o
   1   6   7        0.64        0.74      0.69 o
   2   6   7        1.16        0.28      0.49 o
   3   6   7        1.75        1.25      0.56 o
   4   6   7        8.28        9.50      0.93 o
   5   6   7        5.77        6.03      1.38 o
  -1   7   7        9.21       10.58      1.61 o
   0   7   7        0.86        1.22      0.95 o
   1   7   7        2.03        0.71      1.01 o
   2  -6   8        0.47        0.21      0.40 o
   3  -6   8        0.86        1.05      0.53 o
   4  -6   8        3.72        2.73      0.68 o
 -10  -5   8        3.94        2.65      0.64 o
  -7  -5   8        9.21       11.83      1.51 o
  -6  -5   8       22.89       29.64      2.22 o
  -5  -5   8        2.72        2.33      0.45 o
  -4  -5   8        3.78        3.44      0.47 o
  -3  -5   8        8.42        9.23      1.08 o
  -2  -5   8        6.81        6.46      0.55 o
  -1  -5   8        4.54        4.68      0.40 o
   0  -5   8        7.66        6.67      0.56 o
   1  -5   8        5.16        4.82      0.52 o
   2  -5   8        1.27        1.94      0.49 o
   3  -5   8       12.23       11.86      0.96 o
   4  -5   8        5.47        4.53      0.73 o
   5  -5   8        0.21       -0.35      0.43 o
   6  -5   8        2.65        3.10      0.76 o
 -12  -4   8        0.62       -0.25      0.94 o
 -11  -4   8        2.21        1.54      0.67 o
 -10  -4   8        0.71        0.34      0.38 o
  -9  -4   8        6.04        7.35      1.21 o
  -8  -4   8       18.69       18.21      1.67 o
  -7  -4   8        3.92        6.55      0.53 o
  -6  -4   8        6.44        8.19      1.37 o
  -5  -4   8       26.88       27.33      1.33 o
  -4  -4   8       11.14       13.85      0.71 o
  -3  -4   8       22.53       19.84      0.62 o
  -2  -4   8       25.07       20.71      0.58 o
  -1  -4   8       30.92       29.88      0.77 o
   0  -4   8       78.94       82.14      1.69 o
   1  -4   8       37.95       37.73      0.98 o
   2  -4   8        4.09        3.46      0.44 o
   3  -4   8       18.84       16.31      0.84 o
   4  -4   8        2.83        2.46      0.45 o
   5  -4   8       13.11       12.08      0.84 o
   6  -4   8        8.99       10.78      1.03 o
 -13  -3   8        0.60        0.55      0.91 o
 -12  -3   8        0.82        0.29      0.46 o
 -11  -3   8        2.58        2.47      0.52 o
 -10  -3   8        3.86        4.07      0.52 o
  -9  -3   8       13.55       17.09      1.11 o
  -8  -3   8        0.78        1.41      0.32 o
  -7  -3   8       15.00       14.96      0.69 o
  -6  -3   8       23.36       24.04      0.91 o
  -5  -3   8        1.75        1.93      0.21 o
  -4  -3   8      197.31      181.62      6.71 o
  -3  -3   8       16.20       13.84      1.19 o
  -2  -3   8        8.39        4.71      0.74 o
  -1  -3   8       18.48       20.60      0.70 o
   0  -3   8      114.06      114.14      2.11 o
   1  -3   8        8.92        9.01      0.39 o
   2  -3   8      377.79      359.27      6.31 o
   3  -3   8      162.04      156.13      2.98 o
   4  -3   8       31.55       29.55      2.88 o
   5  -3   8       30.91       32.45      1.26 o
   6  -3   8        9.84       11.71      1.31 o
   7  -3   8       34.05       38.71      1.54 o
 -13  -2   8        0.35        0.86      0.52 o
 -12  -2   8       13.73       14.39      0.93 o
 -11  -2   8        8.44        7.73      0.67 o
 -10  -2   8        1.80        1.78      0.47 o
  -9  -2   8       15.47       16.29      0.79 o
  -8  -2   8       47.17       46.84      1.77 o
  -7  -2   8       18.29       17.72      0.54 o
  -6  -2   8       71.39       70.78      1.92 o
  -5  -2   8       21.97       18.24      1.24 o
  -4  -2   8       11.59        9.73      0.90 o
  -3  -2   8      164.32      158.40      5.78 o
  -2  -2   8       12.10       10.20      0.89 o
  -1  -2   8       12.05       15.18      1.05 o
   0  -2   8      129.70      130.20      2.35 o
   1  -2   8      226.22      209.61      3.69 o
   2  -2   8      109.83      101.91      1.96 o
   3  -2   8      135.90      141.07      2.65 o
   4  -2   8       89.86       85.30      2.29 o
   5  -2   8       12.38       11.39      0.68 o
   6  -2   8       24.77       22.50      1.92 o
   7  -2   8       13.81       13.27      0.86 o
   8  -2   8       10.52        8.93      1.25 o
   9  -2   8        7.92        7.65      1.34 o
 -13  -1   8       21.52       21.21      1.92 o
 -12  -1   8       10.17       11.52      0.83 o
 -11  -1   8       16.81       18.17      1.32 o
 -10  -1   8       16.33       15.56      0.99 o
  -9  -1   8       18.38       18.85      1.14 o
  -8  -1   8      135.32      137.04      2.82 o
  -7  -1   8      142.32      143.35      2.83 o
  -6  -1   8       39.40       35.98      0.82 o
  -5  -1   8      164.70      191.84      7.06 o
  -4  -1   8       39.94       56.23      1.63 o
  -3  -1   8       30.60       28.77      0.97 o
  -2  -1   8       41.54       27.68      1.29 o
  -1  -1   8      173.26      179.96      3.84 o
   0  -1   8       37.30       49.17      1.22 o
   1  -1   8       16.55       11.30      0.30 o
   2  -1   8       19.33       22.93      0.53 o
   3  -1   8       49.90       41.31      0.93 o
   4  -1   8       19.22       24.67      0.73 o
   5  -1   8        0.70        1.47      0.35 o
   6  -1   8        8.83        9.26      0.65 o
   7  -1   8        2.57        2.58      0.47 o
   8  -1   8        9.82        8.11      1.20 o
   9  -1   8        5.28        4.49      1.12 o
  10  -1   8       12.60       12.12      1.61 o
 -13   0   8       20.63       21.06      1.85 o
 -12   0   8        4.88        6.15      0.80 o
 -11   0   8      192.33      192.39      4.68 o
 -10   0   8        9.64        9.38      0.66 o
  -9   0   8       50.89       50.14      1.54 o
  -8   0   8        4.51        4.12      0.38 o
  -7   0   8       36.28       39.68      0.94 o
  -6   0   8        4.73        3.70      0.21 o
  -5   0   8      172.57      170.45      3.13 o
  -4   0   8      411.92      402.83      6.23 o
  -3   0   8       12.75       15.31      0.40 o
  -2   0   8       46.30       44.86      0.82 o
  -1   0   8       13.99       14.40      0.45 o
   0   0   8      162.29      162.40      3.00 o
   1   0   8       70.88       78.43      1.41 o
   2   0   8       25.51       34.61      0.77 o
   3   0   8       36.59       43.55      1.21 o
   4   0   8       31.51       27.85      0.85 o
   5   0   8       32.94       23.74      0.71 o
   6   0   8      194.81      177.08      4.29 o
   7   0   8        5.28        5.75      0.96 o
   8   0   8        9.10        9.93      1.23 o
   9   0   8       23.34       26.68      2.04 o
  10   0   8        0.03        0.16      0.87 o
  11   0   8        0.47        0.84      1.05 o
 -13   1   8       21.50       22.29      1.84 o
 -12   1   8       10.18       11.88      1.30 o
 -11   1   8       16.75       17.47      0.95 o
 -10   1   8       16.34       15.00      0.83 o
  -9   1   8       18.36       17.07      1.10 o
  -8   1   8      135.45      137.28      3.30 o
  -7   1   8      142.08      143.29      2.71 o
  -6   1   8       39.36       37.45      0.71 o
  -5   1   8      164.63      190.55      3.09 o
  -4   1   8       40.04       55.47      1.41 o
  -3   1   8       30.69       26.79      0.56 o
  -2   1   8       41.58       27.40      0.56 o
  -1   1   8      173.25      179.25      2.88 o
   0   1   8       37.12       49.81      0.94 o
   1   1   8       16.62       11.22      0.37 o
   2   1   8       19.39       22.31      0.59 o
   3   1   8       49.99       42.60      0.94 o
   4   1   8       19.20       24.31      0.80 o
   5   1   8        0.70        1.38      0.32 o
   6   1   8        8.81        8.90      1.30 o
   7   1   8        2.56        1.88      0.70 o
   8   1   8        9.83        9.76      1.23 o
   9   1   8        5.28        5.16      1.13 o
  10   1   8       12.54       13.76      1.65 o
  11   1   8        4.90        7.08      1.42 o
 -13   2   8        0.35        0.54      0.70 o
 -12   2   8       13.71       12.95      1.29 o
 -11   2   8        8.45        7.78      0.95 o
 -10   2   8        1.81        1.86      0.58 o
  -9   2   8       15.52       15.68      1.46 o
  -8   2   8       47.21       46.89      2.43 o
  -7   2   8       18.33       18.38      0.75 o
  -6   2   8       71.15       72.20      1.90 o
  -5   2   8       21.93       18.97      0.49 o
  -4   2   8       11.58        8.57      0.29 o
  -3   2   8      164.08      164.48      3.79 o
  -2   2   8       11.98       10.55      0.71 o
  -1   2   8       12.08       14.66      0.39 o
   0   2   8      129.52      133.14      2.23 o
   1   2   8      226.31      209.71      3.43 o
   2   2   8      109.91      100.56      2.12 o
   3   2   8      135.97      139.13      2.84 o
   4   2   8       89.65       86.42      1.95 o
   5   2   8       12.29       12.42      0.81 o
   6   2   8       24.74       23.05      1.14 o
   7   2   8       13.79       14.24      1.37 o
   8   2   8       10.52       10.11      1.25 o
   9   2   8        7.90        7.70      1.27 o
  10   2   8        7.32        8.70      1.47 o
 -12   3   8        0.82        1.06      0.63 o
 -11   3   8        2.57        1.52      0.63 o
 -10   3   8        3.87        3.56      0.68 o
  -9   3   8       13.50       17.24      1.19 o
  -8   3   8        0.77        0.27      0.28 o
  -7   3   8       14.94       14.11      0.95 o
  -6   3   8       23.36       24.49      0.81 o
  -5   3   8        1.74        2.10      0.24 o
  -4   3   8      197.40      184.98      3.63 o
  -3   3   8       16.22       16.09      0.65 o
  -2   3   8        8.41        5.14      0.24 o
  -1   3   8       18.53       20.78      0.54 o
   0   3   8      114.04      112.67      2.01 o
   1   3   8        8.91        8.83      0.48 o
   2   3   8      377.67      364.86      6.69 o
   3   3   8      162.16      157.83      6.03 o
   4   3   8       31.57       32.99      1.40 o
   5   3   8       30.86       32.09      1.38 o
   6   3   8        9.88       10.60      0.87 o
   7   3   8       34.01       38.34      2.36 o
   8   3   8        6.99        5.51      1.11 o
   9   3   8        4.01        0.67      0.89 o
 -11   4   8        2.23        3.36      0.74 o
 -10   4   8        0.70        0.68      0.38 o
  -9   4   8        6.05        5.31      0.68 o
  -8   4   8       18.69       16.52      1.19 o
  -7   4   8        3.91        5.64      0.68 o
  -6   4   8        6.47        7.04      0.66 o
  -5   4   8       26.87       25.02      1.02 o
  -4   4   8       11.15       12.07      0.66 o
  -3   4   8       22.48       19.29      0.83 o
  -2   4   8       25.11       19.23      0.86 o
  -1   4   8       31.09       30.10      1.13 o
   0   4   8       78.95       80.42      2.36 o
   1   4   8       37.93       38.91      1.43 o
   2   4   8        4.09        4.57      0.53 o
   3   4   8       18.85       16.22      0.95 o
   4   4   8        2.83        3.27      0.56 o
   5   4   8       13.10       11.85      0.92 o
   6   4   8        9.03        9.74      0.92 o
   7   4   8        5.42        6.03      1.14 o
   8   4   8        0.50       -0.71      0.71 o
  -9   5   8        3.10        3.45      0.80 o
  -8   5   8        1.92        2.76      0.68 o
  -7   5   8        9.21       10.99      1.01 o
  -6   5   8       22.91       25.52      1.46 o
  -5   5   8        2.74        3.14      0.56 o
  -4   5   8        3.78        4.82      0.53 o
  -3   5   8        8.40        9.06      0.69 o
  -2   5   8        6.80        6.85      0.60 o
  -1   5   8        4.54        5.26      0.58 o
   0   5   8        7.65        7.03      0.66 o
   1   5   8        5.14        4.51      1.00 o
   2   5   8        1.26        0.32      0.61 o
   3   5   8       12.24       10.49      1.81 o
   4   5   8        5.47        5.58      0.74 o
   5   5   8        0.21        0.19      0.50 o
   6   5   8        2.65        2.13      0.91 o
  -7   6   8        7.62        8.55      1.01 o
  -6   6   8        2.14        1.85      0.64 o
  -5   6   8        0.37        0.71      0.56 o
  -4   6   8        1.66        1.62      0.60 o
  -3   6   8       12.76       15.80      1.25 o
  -2   6   8       12.62       13.23      1.22 o
  -1   6   8        2.84        2.32      0.79 o
   0   6   8        0.05       -0.19      0.46 o
   1   6   8        0.70        1.13      0.51 o
   2   6   8        0.47        0.13      0.48 o
   3   6   8        0.86        1.20      0.56 o
   2  -6   9        2.01        2.07      0.58 o
   3  -6   9        0.59        0.87      0.53 o
   4  -6   9        1.89        1.88      0.63 o
 -10  -5   9        0.21        0.57      0.49 o
  -8  -5   9        0.28        0.26      0.89 o
  -7  -5   9        0.86        0.91      0.92 o
  -6  -5   9        1.72        2.59      1.01 o
  -5  -5   9        5.16        5.20      0.82 o
  -4  -5   9        5.94        7.07      0.57 o
  -3  -5   9        4.10        4.13      0.48 o
  -2  -5   9        9.26        9.22      0.63 o
  -1  -5   9        8.81       10.08      1.02 o
   0  -5   9        5.18        4.14      0.49 o
   1  -5   9        2.08        2.27      0.42 o
   2  -5   9        3.06        2.11      0.53 o
   3  -5   9       10.36        9.78      0.91 o
   4  -5   9        3.95        3.59      0.70 o
   5  -5   9        1.17        2.07      0.64 o
 -11  -4   9        1.97        2.25      0.55 o
 -10  -4   9        1.80        2.85      0.51 o
  -9  -4   9       10.18       10.51      1.42 o
  -8  -4   9       15.65       16.60      1.63 o
  -7  -4   9        0.69        0.72      0.44 o
  -6  -4   9        2.01        1.37      0.68 o
  -5  -4   9        1.86        1.46      0.43 o
  -4  -4   9        4.21        3.25      0.40 o
  -3  -4   9       13.31       11.20      0.52 o
  -2  -4   9       25.63       26.12      0.67 o
  -1  -4   9       18.86       21.86      0.80 o
   0  -4   9       60.57       59.90      1.33 o
   1  -4   9       50.28       49.67      1.18 o
   2  -4   9       31.34       29.07      1.14 o
   3  -4   9        7.14        7.89      0.63 o
   4  -4   9        0.38        0.51      0.38 o
   5  -4   9       50.56       58.59      5.22 o
   6  -4   9        3.31        4.36      0.77 o
 -12  -3   9        4.83        5.17      0.88 o
 -11  -3   9        1.18        1.95      0.53 o
 -10  -3   9       20.91       19.92      0.99 o
  -9  -3   9       14.29       15.35      0.78 o
  -8  -3   9        4.24        5.10      0.34 o
  -7  -3   9        8.67        7.66      0.51 o
  -6  -3   9        4.71        4.08      0.32 o
  -5  -3   9       55.89       54.54      2.69 o
  -4  -3   9       25.27       20.81      1.49 o
  -3  -3   9       45.97       38.85      2.10 o
  -2  -3   9       10.29        9.71      1.02 o
  -1  -3   9       14.45       14.75      0.39 o
   0  -3   9      169.41      158.76      2.90 o
   1  -3   9      167.16      167.92      3.08 o
   2  -3   9       19.58       19.90      1.04 o
   3  -3   9       20.22       21.06      0.92 o
   4  -3   9        5.86        6.96      0.57 o
   5  -3   9        6.66        6.55      0.61 o
   6  -3   9       22.42       25.01      1.19 o
   7  -3   9        3.45        3.01      0.57 o
 -13  -2   9        8.55       10.95      0.89 o
 -12  -2   9        6.87        6.24      0.68 o
 -11  -2   9        7.68        7.37      0.64 o
 -10  -2   9        6.24        5.50      0.54 o
  -9  -2   9       30.49       27.20      1.04 o
  -8  -2   9       23.69       24.68      0.71 o
  -7  -2   9       34.56       38.75      0.89 o
  -6  -2   9       89.71       84.42      2.95 o
  -5  -2   9       53.28       50.88      2.43 o
  -4  -2   9       72.62       63.33      2.77 o
  -3  -2   9       66.93       63.96      2.78 o
  -2  -2   9        7.41        6.95      0.77 o
  -1  -2   9       54.19       45.38      2.18 o
   0  -2   9      199.06      188.08      3.32 o
   1  -2   9      294.61      257.89      4.57 o
   2  -2   9      120.77      122.18      2.34 o
   3  -2   9       70.19       67.44      1.47 o
   4  -2   9       56.28       56.98      1.70 o
   5  -2   9       40.72       38.96      1.38 o
   6  -2   9       15.19       14.50      0.93 o
   7  -2   9       36.21       35.43      1.45 o
   8  -2   9        8.99       11.90      1.43 o
   9  -2   9        0.51        0.20      0.93 o
 -13  -1   9       30.59       31.29      1.40 o
 -12  -1   9        0.54        0.08      0.41 o
 -11  -1   9       21.40       21.19      1.04 o
 -10  -1   9        0.26        0.23      0.32 o
  -9  -1   9        1.65        1.31      0.34 o
  -8  -1   9        3.95        3.91      0.55 o
  -7  -1   9       23.22       22.90      0.76 o
  -6  -1   9       12.73       12.20      0.67 o
  -5  -1   9        3.50        2.64      0.22 o
  -4  -1   9       47.08       40.34      3.09 o
  -3  -1   9       12.08       10.08      0.63 o
  -2  -1   9      128.84      119.32      3.02 o
  -1  -1   9       93.53       84.56      1.41 o
   0  -1   9      223.18      214.40      3.66 o
   1  -1   9       63.83       70.32      1.12 o
   2  -1   9      115.72      107.21      2.07 o
   3  -1   9       50.25       46.64      1.09 o
   4  -1   9      212.63      176.40      4.26 o
   5  -1   9       15.49       14.33      1.47 o
   6  -1   9       35.24       35.94      1.35 o
   7  -1   9        3.17        3.12      0.94 o
   8  -1   9       43.37       42.03      2.57 o
   9  -1   9        2.63        2.25      0.94 o
  10  -1   9        3.03        1.05      0.98 o
 -13   0   9        0.27       -0.47      0.78 o
 -12   0   9       50.12       48.95      1.86 o
 -11   0   9        7.29        5.74      0.62 o
 -10   0   9       35.71       36.78      1.33 o
  -9   0   9        1.75        1.04      0.54 o
  -8   0   9        6.82        7.37      0.53 o
  -7   0   9       25.18       27.14      1.17 o
  -6   0   9       44.70       56.62      1.49 o
  -5   0   9       19.94       20.00      0.58 o
  -4   0   9        0.06        0.52      0.15 o
  -3   0   9        0.50        0.46      0.26 o
  -2   0   9       50.12       64.12      1.13 o
  -1   0   9      185.84      145.98      5.91 o
   0   0   9       22.08       13.99      0.45 o
   1   0   9       35.44       45.80      0.93 o
   2   0   9       31.90       38.21      0.85 o
   3   0   9       26.75       32.46      0.78 o
   4   0   9        3.60        1.14      0.31 o
   5   0   9       50.15       47.22      1.53 o
   6   0   9       32.11       32.35      1.25 o
   7   0   9        0.00       -0.23      0.54 o
   8   0   9        8.39        9.73      1.29 o
   9   0   9       27.65       30.87      2.29 o
  10   0   9       14.67       13.03      1.62 o
 -13   1   9       30.61       28.87      2.14 o
 -12   1   9        0.53        0.05      0.51 o
 -11   1   9       21.45       21.91      1.64 o
 -10   1   9        0.27        0.29      0.31 o
  -9   1   9        1.66        1.60      0.66 o
  -8   1   9        3.94        3.54      0.40 o
  -7   1   9       23.21       23.24      0.85 o
  -6   1   9       12.77       12.32      0.46 o
  -5   1   9        3.50        2.28      0.18 o
  -4   1   9       46.98       38.91      0.77 o
  -3   1   9       12.03        9.97      0.30 o
  -2   1   9      128.69      116.45      1.95 o
  -1   1   9       93.52       86.22      1.49 o
   0   1   9      223.04      212.59      3.45 o
   1   1   9       63.76       69.34      1.40 o
   2   1   9      115.64      108.99      1.93 o
   3   1   9       50.02       44.97      1.16 o
   4   1   9      212.49      184.23      3.58 o
   5   1   9       15.54       12.62      0.77 o
   6   1   9       35.11       32.91      1.99 o
   7   1   9        3.16        1.83      0.73 o
   8   1   9       43.33       42.51      2.56 o
   9   1   9        2.63        2.17      0.96 o
  10   1   9        3.04        3.08      1.10 o
 -12   2   9        6.86        4.94      0.91 o
 -11   2   9        7.66        7.65      0.94 o
 -10   2   9        6.25        5.27      0.73 o
  -9   2   9       30.38       27.84      1.09 o
  -8   2   9       23.75       23.76      1.16 o
  -7   2   9       34.58       36.82      1.79 o
  -6   2   9       89.77       87.41      1.76 o
  -5   2   9       53.38       53.77      1.02 o
  -4   2   9       72.61       64.24      1.78 o
  -3   2   9       66.89       65.82      1.79 o
  -2   2   9        7.48        7.88      0.51 o
  -1   2   9       54.04       47.71      0.93 o
   0   2   9      198.92      188.96      3.10 o
   1   2   9      294.67      263.64      4.24 o
   2   2   9      120.99      123.68      2.53 o
   3   2   9       70.11       67.46      1.60 o
   4   2   9       56.29       54.26      1.43 o
   5   2   9       40.71       38.85      2.11 o
   6   2   9       15.11       14.84      1.33 o
   7   2   9       36.29       37.41      2.26 o
   8   2   9        8.97        9.92      1.32 o
   9   2   9        0.51        0.21      0.79 o
 -12   3   9        4.81        4.39      0.84 o
 -11   3   9        1.19        1.66      0.63 o
 -10   3   9       20.96       19.93      1.36 o
  -9   3   9       14.28       15.41      1.10 o
  -8   3   9        4.28        6.01      0.63 o
  -7   3   9        8.65        7.32      0.63 o
  -6   3   9        4.73        4.50      0.28 o
  -5   3   9       55.84       55.66      1.20 o
  -4   3   9       25.24       21.40      0.96 o
  -3   3   9       46.04       40.19      1.36 o
  -2   3   9       10.28       11.41      0.44 o
  -1   3   9       14.46       14.67      0.39 o
   0   3   9      169.43      161.29      2.74 o
   1   3   9      167.20      167.61      3.33 o
   2   3   9       19.56       20.24      0.95 o
   3   3   9       20.12       19.89      0.99 o
   4   3   9        5.93        5.73      0.60 o
   5   3   9        6.73        6.57      0.93 o
   6   3   9       22.47       22.77      1.74 o
   7   3   9        3.47        2.50      0.86 o
   8   3   9        0.68        0.53      0.82 o
 -11   4   9        1.96        2.76      0.70 o
 -10   4   9        1.78        1.46      0.58 o
  -9   4   9       10.17       11.70      0.71 o
  -8   4   9       15.63       17.35      0.80 o
  -7   4   9        0.70        1.05      0.42 o
  -6   4   9        2.02        1.67      0.40 o
  -5   4   9        1.86        1.50      0.36 o
  -4   4   9        4.19        3.87      0.40 o
  -3   4   9       13.33       10.54      0.59 o
  -2   4   9       25.66       26.42      1.40 o
  -1   4   9       18.99       23.07      1.65 o
   0   4   9       60.46       61.45      1.90 o
   1   4   9       50.31       48.29      1.70 o
   2   4   9       31.34       32.01      1.30 o
   3   4   9        7.16        7.53      0.76 o
   4   4   9        0.39        0.89      0.63 o
   5   4   9       50.62       56.15      2.89 o
   6   4   9        3.28        2.69      0.86 o
   7   4   9        4.15        3.81      1.00 o
  -9   5   9        1.65        0.94      0.61 o
  -8   5   9        0.28        0.35      0.50 o
  -7   5   9        0.85        1.17      0.51 o
  -6   5   9        1.71        2.54      0.54 o
  -5   5   9        5.14        4.98      0.61 o
  -4   5   9        5.93        6.78      0.68 o
  -3   5   9        4.13        2.60      0.52 o
  -2   5   9        9.28        9.05      0.80 o
  -1   5   9        8.83        9.19      1.33 o
   0   5   9        5.18        4.21      0.68 o
   1   5   9        2.08        1.61      0.46 o
   2   5   9        3.07        3.34      0.71 o
   3   5   9       10.35        9.38      1.10 o
   4   5   9        4.00        5.79      1.00 o
   5   5   9        1.18        2.43      0.79 o
  -6   6   9        0.29        0.24      0.54 o
  -5   6   9        0.69        0.26      0.51 o
  -4   6   9        0.46        0.42      0.51 o
  -3   6   9        1.27        1.01      0.51 o
  -2   6   9        2.59        2.83      0.65 o
  -1   6   9        0.48        0.41      0.53 o
   0   6   9        0.54        0.91      0.61 o
   1   6   9        3.21        2.88      0.76 o
   2   6   9        2.01        2.03      0.72 o
   1  -6  10        7.69        6.80      0.80 o
   2  -6  10        2.70        3.81      0.68 o
   3  -6  10        0.48        0.71      0.52 o
  -9  -5  10        0.46        0.38      0.93 o
  -8  -5  10        0.46       -0.33      0.84 o
  -7  -5  10        0.32        0.04      0.87 o
  -6  -5  10        1.87        3.54      1.12 o
  -5  -5  10        2.00        1.75      0.54 o
  -4  -5  10       12.59       13.02      0.75 o
  -3  -5  10        5.98        7.96      0.59 o
  -2  -5  10       25.13       25.27      0.78 o
  -1  -5  10       14.56       12.57      0.71 o
   0  -5  10        5.20        4.42      0.50 o
   1  -5  10        2.68        2.64      0.45 o
   2  -5  10        4.21        3.34      0.61 o
   3  -5  10       19.26       21.45      1.36 o
   4  -5  10        3.97        4.22      0.75 o
   5  -5  10        0.49        0.39      0.58 o
 -11  -4  10        4.65        3.47      0.59 o
 -10  -4  10        0.43        1.16      0.43 o
  -9  -4  10        1.88        2.70      0.45 o
  -8  -4  10        0.68        1.15      0.87 o
  -7  -4  10       14.76       16.23      1.16 o
  -6  -4  10        2.32        2.99      0.34 o
  -5  -4  10       10.78        8.82      0.70 o
  -4  -4  10        0.96        0.71      0.20 o
  -3  -4  10        5.34        4.85      0.35 o
  -2  -4  10       54.03       52.11      1.21 o
  -1  -4  10       53.13       55.07      1.20 o
   0  -4  10       22.12       20.99      0.66 o
   1  -4  10       18.67       19.13      0.66 o
   2  -4  10       22.34       24.30      1.92 o
   3  -4  10        5.47        4.93      0.55 o
   4  -4  10       13.02       12.62      1.90 o
   5  -4  10        3.87        6.91      0.71 o
   6  -4  10        1.72        2.41      0.68 o
 -12  -3  10        1.42        0.42      0.46 o
 -11  -3  10       12.84       13.14      0.87 o
 -10  -3  10        8.20       11.87      1.01 o
  -9  -3  10       16.59       16.43      1.31 o
  -8  -3  10        3.68        3.41      0.35 o
  -7  -3  10       12.81       12.25      1.01 o
  -6  -3  10        1.23        1.15      0.21 o
  -5  -3  10       72.78       62.83      3.02 o
  -4  -3  10        6.81        6.19      0.93 o
  -3  -3  10        0.21       -0.26      0.43 o
  -2  -3  10       13.67       12.53      1.16 o
  -1  -3  10       78.86       69.29      1.34 o
   0  -3  10       89.89       86.63      1.70 o
   1  -3  10       50.18       48.45      1.10 o
   2  -3  10        2.92        2.74      0.29 o
   3  -3  10       11.88       11.40      0.69 o
   4  -3  10        2.09        2.83      0.46 o
   5  -3  10       21.88       22.64      1.09 o
   6  -3  10       17.10       17.45      1.03 o
   7  -3  10       12.39       14.73      1.65 o
 -13  -2  10        1.02        1.65      0.63 o
 -12  -2  10        2.74        2.48      0.55 o
 -11  -2  10        3.31        4.51      1.38 o
 -10  -2  10       12.69       13.53      1.26 o
  -9  -2  10        7.79        8.05      0.56 o
  -8  -2  10        1.95        2.37      0.25 o
  -7  -2  10       35.88       32.18      0.96 o
  -6  -2  10       21.42       18.77      0.66 o
  -5  -2  10        1.66        2.88      0.65 o
  -4  -2  10       31.70       30.18      1.71 o
  -3  -2  10       15.86       12.54      1.08 o
  -2  -2  10       60.04       50.47      2.41 o
  -1  -2  10       75.78       72.68      1.37 o
   0  -2  10       36.07       33.39      0.77 o
   1  -2  10       81.42       80.70      1.61 o
   2  -2  10       64.16       57.95      1.29 o
   3  -2  10       35.05       33.63      1.19 o
   4  -2  10       23.99       25.21      1.04 o
   5  -2  10       24.70       20.91      1.01 o
   6  -2  10        2.00        2.18      0.48 o
   7  -2  10        0.82        0.23      0.75 o
   8  -2  10        0.61        1.15      0.91 o
   9  -2  10        0.95        1.55      1.11 o
 -13  -1  10        8.48        7.86      1.00 o
 -12  -1  10        7.25        7.04      0.88 o
 -11  -1  10        2.18        1.03      0.58 o
 -10  -1  10        6.17        6.95      0.58 o
  -9  -1  10        2.06        2.08      0.35 o
  -8  -1  10       40.92       40.62      0.99 o
  -7  -1  10        8.77        9.42      0.40 o
  -6  -1  10       68.06       59.12      2.76 o
  -5  -1  10       24.86       23.53      0.72 o
  -4  -1  10       33.81       34.20      2.01 o
  -3  -1  10      142.43      135.82      3.69 o
  -2  -1  10       30.63       30.49      0.81 o
  -1  -1  10      292.15      273.84      4.81 o
   0  -1  10       89.56       88.64      1.69 o
   1  -1  10      116.47      112.49      2.13 o
   2  -1  10       95.86       87.97      2.12 o
   3  -1  10       60.47       49.13      1.52 o
   4  -1  10       16.68       15.75      0.78 o
   5  -1  10       27.55       23.79      1.80 o
   6  -1  10        7.78        8.56      0.71 o
   7  -1  10       31.32       33.50      2.18 o
   8  -1  10        0.59        0.98      0.85 o
   9  -1  10        0.82       -0.16      0.77 o
  10  -1  10        5.25        3.44      1.25 o
 -13   0  10        2.86        3.95      1.06 o
 -12   0  10        0.18       -0.27      0.39 o
 -11   0  10        0.03        0.37      0.38 o
 -10   0  10       18.70       19.81      0.93 o
  -9   0  10       43.59       42.44      1.37 o
  -8   0  10       62.02       61.96      1.73 o
  -7   0  10        2.77        3.28      0.29 o
  -6   0  10        4.70        3.60      0.32 o
  -5   0  10        1.74        1.27      0.19 o
  -4   0  10       36.96       38.20      1.40 o
  -3   0  10        8.15       12.05      0.66 o
  -2   0  10      322.32      306.67      5.85 o
  -1   0  10       51.94       64.10      3.15 o
   0   0  10        4.21        6.09      0.57 o
   1   0  10      150.07      147.46      3.42 o
   2   0  10      183.84      138.41      3.30 o
   3   0  10       62.47       55.67      2.21 o
   4   0  10       40.21       33.69      1.21 o
   5   0  10        3.56        3.76      0.54 o
   6   0  10       34.60       33.42      1.33 o
   7   0  10       22.47       16.70      1.52 o
   8   0  10       60.78       65.06      3.40 o
   9   0  10        0.62        1.15      0.91 o
  10   0  10        0.75        0.01      0.94 o
 -13   1  10        8.45        7.50      1.12 o
 -12   1  10        7.23        6.98      1.02 o
 -11   1  10        2.18        1.50      0.63 o
 -10   1  10        6.15        5.94      1.50 o
  -9   1  10        2.08        2.34      0.39 o
  -8   1  10       40.89       38.02      1.26 o
  -7   1  10        8.77        9.10      0.89 o
  -6   1  10       68.09       61.53      2.15 o
  -5   1  10       24.93       23.48      1.16 o
  -4   1  10       33.92       34.67      0.81 o
  -3   1  10      142.39      133.36      2.22 o
  -2   1  10       30.61       29.12      0.74 o
  -1   1  10      292.35      272.17      4.34 o
   0   1  10       89.88       87.44      2.07 o
   1   1  10      116.65      112.89      2.28 o
   2   1  10       95.97       86.81      2.26 o
   3   1  10       60.57       52.69      1.55 o
   4   1  10       16.80       16.04      0.81 o
   5   1  10       27.65       22.03      1.02 o
   6   1  10        7.89        7.98      1.06 o
   7   1  10       31.23       31.55      2.12 o
   8   1  10        0.58        0.55      0.73 o
   9   1  10        0.84        1.25      0.96 o
 -12   2  10        2.75        2.55      0.72 o
 -11   2  10        3.32        5.31      0.82 o
 -10   2  10       12.68       14.78      1.11 o
  -9   2  10        7.79        7.54      0.58 o
  -8   2  10        1.95        2.02      0.34 o
  -7   2  10       35.84       32.52      1.06 o
  -6   2  10       21.43       19.36      0.57 o
  -5   2  10        1.66        2.28      0.40 o
  -4   2  10       31.70       30.09      1.43 o
  -3   2  10       15.88       14.59      0.70 o
  -2   2  10       60.19       53.32      1.00 o
  -1   2  10       75.61       74.17      1.35 o
   0   2  10       36.24       33.51      0.86 o
   1   2  10       81.20       80.45      1.78 o
   2   2  10       64.26       58.08      1.68 o
   3   2  10       35.16       33.96      1.21 o
   4   2  10       24.11       24.68      1.57 o
   5   2  10       24.65       22.99      1.59 o
   6   2  10        2.00        2.18      0.74 o
   7   2  10        0.81        0.82      0.68 o
   8   2  10        0.61        0.93      0.78 o
   9   2  10        0.95        1.81      0.98 o
 -11   3  10       12.84       14.71      1.19 o
 -10   3  10        8.18       11.16      1.01 o
  -9   3  10       16.61       16.59      1.09 o
  -8   3  10        3.67        3.92      0.52 o
  -7   3  10       12.81       13.59      0.78 o
  -6   3  10        1.23        1.54      0.24 o
  -5   3  10       72.79       64.58      2.58 o
  -4   3  10        6.87        5.97      0.73 o
  -3   3  10        0.21       -0.05      0.42 o
  -2   3  10       13.69       13.80      0.89 o
  -1   3  10       78.76       68.73      1.32 o
   0   3  10       90.00       86.82      1.99 o
   1   3  10       50.24       47.31      1.56 o
   2   3  10        2.93        1.80      0.51 o
   3   3  10       11.90       13.39      1.08 o
   4   3  10        2.09        3.64      0.70 o
   5   3  10       21.86       21.28      1.57 o
   6   3  10       17.07       18.15      1.57 o
   7   3  10       12.37       12.94      1.46 o
   8   3  10        2.78        1.38      0.93 o
 -10   4  10        0.44       -0.07      0.46 o
  -9   4  10        1.89        2.60      0.55 o
  -8   4  10        0.68        1.26      0.40 o
  -7   4  10       14.74       16.53      0.66 o
  -6   4  10        2.30        2.28      0.37 o
  -5   4  10       10.77       10.08      0.57 o
  -3   4  10        5.31        5.48      0.44 o
  -2   4  10       54.09       52.91      1.99 o
  -1   4  10       53.07       52.96      2.14 o
   0   4  10       22.10       20.80      1.18 o
   1   4  10       18.65       19.11      1.20 o
   2   4  10       22.41       23.93      1.45 o
   3   4  10        5.39        5.16      0.80 o
   4   4  10       13.05       12.88      1.21 o
   5   4  10        3.88        3.83      0.86 o
   6   4  10        1.74        0.52      0.70 o
  -9   5  10        0.46        0.99      0.44 o
  -8   5  10        0.46        0.43      0.30 o
  -7   5  10        0.32        0.20      0.42 o
  -6   5  10        1.87        2.60      0.49 o
  -5   5  10        2.00        2.49      0.45 o
  -4   5  10       12.56       11.32      0.79 o
  -3   5  10        6.01        7.43      0.68 o
  -2   5  10       25.07       26.73      1.35 o
  -1   5  10       14.55       10.67      0.94 o
   0   5  10        5.20        3.42      0.64 o
   1   5  10        2.68        4.48      0.71 o
   2   5  10        4.20        2.43      0.69 o
   3   5  10       19.25       20.82      1.57 o
   4   5  10        3.96        3.95      0.92 o
  -6   6  10        2.27        2.20      0.57 o
  -5   6  10        1.23        1.23      0.50 o
  -4   6  10        1.50        0.81      0.48 o
  -3   6  10        0.40        0.00      0.49 o
  -2   6  10       21.25       25.87      1.52 o
  -1   6  10        6.12        6.75      0.84 o
   0   6  10        1.93        3.74      0.77 o
   1   6  10        7.71        5.17      0.90 o
   1  -6  11        3.34        4.90      0.73 o
  -9  -5  11        9.10        7.76      1.58 o
  -8  -5  11        3.46        5.38      1.37 o
  -7  -5  11        3.99        3.25      1.23 o
  -6  -5  11        1.16        0.78      0.49 o
  -5  -5  11        2.71        2.24      0.44 o
  -4  -5  11       23.52       26.33      1.05 o
  -3  -5  11       46.24       44.68      1.49 o
  -2  -5  11       19.31       21.86      0.92 o
  -1  -5  11       19.33       21.56      2.18 o
   0  -5  11        5.69        5.73      0.56 o
   1  -5  11        2.40        2.84      1.07 o
   2  -5  11       12.30       14.10      1.11 o
   3  -5  11        5.20        5.31      0.78 o
   4  -5  11        1.40        2.74      0.71 o
   5  -5  11        0.37        0.53      0.58 o
 -10  -4  11        0.76        0.63      0.42 o
  -9  -4  11        4.82        6.59      0.57 o
  -8  -4  11        0.80        0.61      0.35 o
  -7  -4  11       21.61       19.96      0.87 o
  -6  -4  11       12.87       12.40      0.60 o
  -5  -4  11        3.26        3.85      0.30 o
  -4  -4  11        4.32        4.90      1.01 o
  -3  -4  11       27.80       26.28      0.67 o
  -2  -4  11       28.47       26.59      0.68 o
  -1  -4  11       29.43       27.24      0.74 o
   0  -4  11       11.78       10.98      0.48 o
   1  -4  11        0.80        0.40      0.32 o
   2  -4  11        2.35        2.40      0.45 o
   3  -4  11        2.66        2.81      0.49 o
   4  -4  11        7.93        9.03      1.49 o
   5  -4  11        0.15        0.11      0.43 o
   6  -4  11       11.11        9.86      1.10 o
 -12  -3  11        1.45        1.29      0.54 o
 -11  -3  11        3.11        3.27      0.52 o
 -10  -3  11        6.41        6.37      0.58 o
  -9  -3  11        0.84        0.44      0.32 o
  -8  -3  11        0.38        0.32      0.20 o
  -7  -3  11        5.83        6.69      1.21 o
  -6  -3  11        1.21        2.05      0.23 o
  -5  -3  11        1.83        2.13      0.75 o
  -4  -3  11       10.19        8.93      1.08 o
  -3  -3  11       11.78       11.79      1.19 o
  -2  -3  11        2.15        1.47      0.64 o
  -1  -3  11       10.09        8.19      0.45 o
   0  -3  11       11.87       11.53      0.60 o
   1  -3  11        4.57        4.41      0.32 o
   2  -3  11       24.28       24.79      1.31 o
   3  -3  11       21.33       19.19      0.91 o
   4  -3  11        1.66        2.52      0.61 o
   5  -3  11        4.29        3.68      0.63 o
   6  -3  11        0.20        0.62      0.45 o
   7  -3  11        5.39        6.80      1.29 o
 -13  -2  11        6.93        5.08      0.82 o
 -12  -2  11        4.51        4.18      1.03 o
 -11  -2  11        3.47        3.96      0.55 o
 -10  -2  11        2.62        1.90      0.39 o
  -9  -2  11        3.60        3.11      0.41 o
  -8  -2  11        0.57        0.13      0.19 o
  -7  -2  11       22.33       20.59      0.76 o
  -6  -2  11       34.86       30.63      0.91 o
  -5  -2  11       27.73       27.63      1.68 o
  -4  -2  11       18.21       18.37      1.35 o
  -3  -2  11       10.51        9.36      0.96 o
  -2  -2  11      171.48      155.61      5.94 o
  -1  -2  11       71.94       73.20      1.43 o
   0  -2  11        6.98        6.25      0.34 o
   1  -2  11        6.63        5.62      0.32 o
   2  -2  11       88.98       81.99      1.71 o
   3  -2  11        4.46        4.02      0.46 o
   4  -2  11       14.80       14.60      0.80 o
   5  -2  11       26.39       27.74      1.19 o
   6  -2  11       23.05       24.16      1.18 o
   7  -2  11        0.28       -0.25      0.74 o
   8  -2  11        1.33        1.26      0.98 o
   9  -2  11        0.58        1.78      1.21 o
 -13  -1  11        0.04       -0.21      0.49 o
 -12  -1  11        3.48        2.72      0.54 o
 -11  -1  11        8.20        9.00      0.69 o
 -10  -1  11       11.26       10.76      0.70 o
  -9  -1  11       10.45       10.01      0.63 o
  -8  -1  11       22.38       24.15      0.87 o
  -7  -1  11        6.04        5.50      0.31 o
  -6  -1  11       13.51       13.00      0.56 o
  -5  -1  11       23.19       23.33      0.73 o
  -4  -1  11       20.41       17.34      0.60 o
  -3  -1  11       75.14       78.25      1.87 o
  -2  -1  11      182.93      169.36      3.90 o
  -1  -1  11      390.67      385.09      6.54 o
   0  -1  11       35.99       30.23      0.76 o
   1  -1  11       93.41       87.14      1.84 o
   2  -1  11       32.66       33.27      0.89 o
   3  -1  11       71.29       69.09      2.03 o
   4  -1  11       88.33       82.99      2.43 o
   5  -1  11       39.38       33.99      1.60 o
   6  -1  11       55.30       61.20      3.60 o
   7  -1  11        2.05        1.72      0.83 o
   8  -1  11       12.37       11.52      1.49 o
   9  -1  11        3.63        3.21      1.19 o
 -12   0  11        0.05       -0.21      0.39 o
 -11   0  11        0.01       -0.11      0.33 o
 -10   0  11       10.01        9.66      0.67 o
  -9   0  11        1.22        1.25      0.65 o
  -8   0  11        4.80        4.69      1.13 o
  -7   0  11        2.76        2.15      0.26 o
  -6   0  11       18.95       15.97      0.66 o
  -5   0  11       11.84       11.45      0.67 o
  -4   0  11      104.74       96.98      2.32 o
  -3   0  11      401.23      390.33      7.58 o
  -2   0  11       79.85       77.60      1.63 o
  -1   0  11      120.07      113.85      2.70 o
   0   0  11      356.26      350.41      7.60 o
   1   0  11      104.97       95.14      2.40 o
   2   0  11       20.61       11.26      0.63 o
   3   0  11      112.72       95.92      2.52 o
   4   0  11        0.98        0.95      0.52 o
   5   0  11       12.84       11.43      0.90 o
   6   0  11       69.72       63.70      3.17 o
   7   0  11        2.74        1.88      0.84 o
   8   0  11        3.54        6.22      1.19 o
   9   0  11        0.06        1.84      1.03 o
 -12   1  11        3.48        4.21      0.86 o
 -11   1  11        8.20        7.44      0.65 o
 -10   1  11       11.28       10.19      0.87 o
  -9   1  11       10.43       10.17      0.64 o
  -8   1  11       22.43       24.37      0.94 o
  -7   1  11        6.00        5.50      0.43 o
  -6   1  11       13.56       13.25      1.43 o
  -5   1  11       23.14       22.11      1.25 o
  -4   1  11       20.39       18.47      0.55 o
  -3   1  11       74.87       77.21      1.58 o
  -2   1  11      182.89      173.49      4.10 o
  -1   1  11      390.28      380.41     10.91 o
   0   1  11       36.10       30.61      1.00 o
   1   1  11       93.26       85.32      2.22 o
   2   1  11       32.66       34.50      1.17 o
   3   1  11       71.24       69.25      1.97 o
   4   1  11       88.23       84.27      2.34 o
   5   1  11       39.39       35.31      2.06 o
   6   1  11       55.30       61.86      3.06 o
   7   1  11        2.05        2.56      0.87 o
   8   1  11       12.36       13.50      1.52 o
   9   1  11        3.62        2.61      1.12 o
 -12   2  11        4.51        4.31      0.83 o
 -11   2  11        3.48        4.80      0.78 o
 -10   2  11        2.62        1.72      0.55 o
  -9   2  11        3.60        3.04      0.43 o
  -8   2  11        0.56       -0.04      0.28 o
  -7   2  11       22.39       20.00      0.79 o
  -6   2  11       34.96       31.68      0.99 o
  -5   2  11       27.76       25.66      1.38 o
  -4   2  11       18.18       18.39      1.10 o
  -3   2  11       10.54        9.87      0.82 o
  -2   2  11      171.38      164.72      3.05 o
  -1   2  11       72.14       74.95      1.55 o
   0   2  11        7.01        6.15      0.44 o
   1   2  11        6.62        5.93      0.47 o
   2   2  11       89.00       80.78      2.21 o
   3   2  11        4.48        3.90      0.47 o
   4   2  11       14.73       13.87      1.18 o
   5   2  11       26.27       26.90      1.78 o
   6   2  11       23.04       22.82      1.75 o
   7   2  11        0.27        0.52      0.66 o
   8   2  11        1.33        0.38      0.79 o
 -11   3  11        3.10        1.82      0.61 o
 -10   3  11        6.42        6.57      0.77 o
  -9   3  11        0.84        0.20      0.38 o
  -8   3  11        0.38        0.41      0.31 o
  -7   3  11        5.85        5.95      0.49 o
  -6   3  11        1.23        1.47      0.54 o
  -5   3  11        1.80        1.84      0.58 o
  -4   3  11       10.28        9.80      0.91 o
  -3   3  11       11.77       10.81      0.93 o
  -2   3  11        2.12        1.58      0.52 o
  -1   3  11       10.07        8.67      0.66 o
   0   3  11       11.93       11.32      0.62 o
   1   3  11        4.50        4.55      0.59 o
   2   3  11       24.19       23.64      1.41 o
   3   3  11       21.35       18.71      1.33 o
   4   3  11        1.67        2.19      0.65 o
   5   3  11        4.29        3.59      0.81 o
   6   3  11        0.20        0.93      0.69 o
   7   3  11        5.37        5.50      1.14 o
 -10   4  11        0.77        0.32      0.43 o
  -9   4  11        4.83        6.19      0.65 o
  -8   4  11        0.81        0.66      0.31 o
  -7   4  11       21.61       20.74      0.96 o
  -2   4  11       28.50       26.81      1.13 o
  -1   4  11       29.47       26.22      1.25 o
   0   4  11       11.79       11.42      0.87 o
   1   4  11        0.82        0.58      0.41 o
   2   4  11        2.34        2.97      0.63 o
   3   4  11        2.65        4.13      0.77 o
   4   4  11        7.90        9.12      1.08 o
   5   4  11        0.15        0.68      0.67 o
  -9   5  11        9.09        7.64      0.72 o
  -8   5  11        3.46        3.30      0.48 o
  -3   5  11       46.30       42.79      1.71 o
  -2   5  11       19.29       25.05      1.20 o
  -1   5  11       19.39       21.37      1.22 o
   0   5  11        5.73        5.94      0.72 o
   1   5  11        2.36        2.94      0.67 o
   2   5  11       12.31       15.99      1.30 o
   3   5  11        5.24        5.18      0.92 o
  -3   6  11       11.88       13.24      0.95 o
  -2   6  11       12.61       13.95      1.01 o
  -1   6  11        6.13        7.25      0.83 o
   0   6  11        1.81        1.29      0.60 o
  -8  -5  12        1.54        0.26      1.10 o
  -7  -5  12        3.26        2.91      1.19 o
  -6  -5  12        3.07        2.10      0.67 o
  -5  -5  12       23.22       25.36      1.05 o
  -4  -5  12       51.64       52.85      1.63 o
  -3  -5  12        1.85        1.31      1.22 o
  -2  -5  12        2.63        1.87      0.41 o
  -1  -5  12        0.18        0.17      0.32 o
   0  -5  12        2.48        3.53      0.59 o
   1  -5  12        5.36        5.65      0.64 o
   2  -5  12       10.24        9.61      0.94 o
   3  -5  12        1.94        2.12      0.65 o
   4  -5  12        0.17        0.84      0.59 o
 -10  -4  12        1.61        2.60      0.49 o
  -9  -4  12        2.11        2.67      0.85 o
  -8  -4  12        0.61        0.31      0.33 o
  -7  -4  12        2.09        2.25      0.61 o
  -6  -4  12       18.71       21.11      0.78 o
  -5  -4  12        7.71        4.28      1.04 o
  -4  -4  12        1.03        2.22      0.89 o
  -3  -4  12        0.73        0.69      0.20 o
  -2  -4  12        3.36        4.46      0.27 o
  -1  -4  12        6.86        6.45      0.36 o
   0  -4  12       25.87       27.15      0.79 o
   1  -4  12        2.19        2.04      0.42 o
   2  -4  12        1.69        1.78      0.43 o
   3  -4  12        2.57        2.89      0.53 o
   4  -4  12        3.57        3.77      0.60 o
   5  -4  12        5.30        6.31      0.89 o
   6  -4  12        2.57        1.84      0.73 o
 -11  -3  12        0.34        0.58      0.42 o
 -10  -3  12        1.96        2.23      0.43 o
  -9  -3  12        3.57        4.00      0.45 o
  -8  -3  12       10.73       11.32      0.47 o
  -7  -3  12       34.69       37.13      1.59 o
  -6  -3  12        7.85        5.73      1.00 o
  -5  -3  12        0.21       -0.12      0.58 o
  -4  -3  12       13.78       16.63      1.44 o
  -3  -3  12       15.68       16.63      1.44 o
  -2  -3  12       14.48       13.31      1.32 o
  -1  -3  12       28.54       28.23      0.71 o
   0  -3  12       55.25       53.05      1.63 o
   1  -3  12       13.18       11.71      0.50 o
   2  -3  12        0.88        1.33      0.38 o
   3  -3  12        4.92        5.57      0.57 o
   4  -3  12       61.34       64.31      2.06 o
   5  -3  12        7.25        8.17      0.76 o
   6  -3  12        1.42        0.63      0.46 o
   7  -3  12        4.42        6.71      1.43 o
 -12  -2  12        4.88        5.30      0.67 o
 -11  -2  12        2.87        3.80      0.87 o
 -10  -2  12        1.80        2.23      0.43 o
  -9  -2  12        0.46        0.66      0.31 o
  -8  -2  12        0.02        0.42      0.50 o
  -7  -2  12        5.94        5.46      0.30 o
  -6  -2  12        7.18        5.45      0.35 o
  -5  -2  12       50.48       48.15      2.47 o
  -4  -2  12       87.93       79.61      3.48 o
  -3  -2  12       77.39       70.89      3.18 o
  -2  -2  12        7.49        6.68      0.44 o
  -1  -2  12        1.00        0.99      0.29 o
   0  -2  12       12.85       12.09      0.44 o
   1  -2  12       91.83       90.16      2.10 o
   2  -2  12       90.36       90.73      3.09 o
   3  -2  12       40.53       39.52      2.14 o
   4  -2  12       40.41       42.66      1.53 o
   5  -2  12       18.74       21.17      1.07 o
   6  -2  12        2.92        3.46      0.58 o
   7  -2  12        1.39        1.99      1.05 o
   8  -2  12       10.10       11.55      1.66 o
 -13  -1  12        0.66        0.71      0.57 o
 -12  -1  12        0.93       -0.23      0.68 o
 -11  -1  12        0.90        0.66      0.40 o
 -10  -1  12       11.01       12.45      0.75 o
  -9  -1  12       15.58       13.57      0.73 o
  -8  -1  12        7.97        7.67      0.55 o
  -7  -1  12        2.52        3.06      0.34 o
  -6  -1  12       28.20       30.69      0.97 o
  -5  -1  12       86.47       92.31      2.22 o
  -4  -1  12      221.52      200.54      5.52 o
  -3  -1  12      110.20      100.92      2.41 o
  -2  -1  12       73.02       67.54      1.72 o
  -1  -1  12       89.25       81.32      2.26 o
   0  -1  12       62.37       51.23      2.05 o
   1  -1  12       42.26       35.02      0.90 o
   2  -1  12       46.40       43.87      1.42 o
   3  -1  12       14.90       16.22      0.83 o
   4  -1  12        8.81        9.11      0.68 o
   5  -1  12        2.96        2.31      0.47 o
   6  -1  12       13.25       16.76      1.37 o
   7  -1  12        1.53        1.79      0.93 o
   8  -1  12        2.24        1.97      0.98 o
 -12   0  12        2.87        1.66      0.47 o
 -11   0  12        5.20        5.50      0.59 o
 -10   0  12        9.83       12.53      0.76 o
  -9   0  12       20.00       21.31      0.92 o
  -8   0  12        9.82        8.33      0.55 o
  -7   0  12       26.87       26.05      0.94 o
  -6   0  12      195.29      188.25      4.28 o
  -5   0  12       93.03       88.86      2.51 o
  -4   0  12       13.49       12.15      0.60 o
  -3   0  12      732.45      691.00     14.57 o
  -2   0  12        0.27       -0.24      0.24 o
  -1   0  12       89.84       88.84      2.83 o
   0   0  12      209.67      192.37      4.41 o
   1   0  12       20.26       18.27      0.80 o
   2   0  12        6.91        5.40      0.48 o
   3   0  12       67.93       56.50      1.73 o
   4   0  12       27.21       24.87      1.08 o
   5   0  12        0.34        0.12      0.34 o
   6   0  12        3.52        3.98      0.95 o
   7   0  12        0.45        0.12      0.74 o
   8   0  12        6.61        7.28      1.33 o
 -12   1  12        0.93        1.55      0.66 o
 -11   1  12        0.91        0.92      0.40 o
 -10   1  12       10.99       11.55      1.14 o
  -9   1  12       15.62       13.85      0.96 o
  -8   1  12        8.03        7.37      0.68 o
  -7   1  12        2.55        2.44      0.49 o
  -6   1  12       28.30       30.26      1.78 o
  -5   1  12       86.51       89.62      2.25 o
  -4   1  12      221.45      206.15      4.56 o
  -3   1  12      110.48      101.32      2.49 o
  -2   1  12       73.12       65.66      1.74 o
  -1   1  12       89.35       80.42      2.46 o
   0   1  12       62.57       50.91      1.55 o
   1   1  12       42.20       34.17      1.16 o
   2   1  12       46.40       45.64      1.45 o
   3   1  12       14.85       14.63      0.81 o
   4   1  12        8.80       10.43      0.71 o
   5   1  12        2.95        2.85      0.81 o
   6   1  12       13.18       13.54      1.42 o
   7   1  12        1.52        1.79      0.83 o
   8   1  12        2.24        0.62      0.87 o
 -12   2  12        4.88        6.21      0.92 o
 -11   2  12        2.87        3.78      0.73 o
 -10   2  12        1.81        2.50      0.59 o
  -9   2  12        0.47        0.72      0.32 o
  -8   2  12        0.02       -0.07      0.24 o
  -7   2  12        5.97        5.47      0.52 o
  -6   2  12        7.20        5.87      0.46 o
  -5   2  12       50.43       50.94      2.13 o
  -4   2  12       87.92       85.34      3.06 o
  -3   2  12       77.33       75.39      2.78 o
  -2   2  12        7.51        6.82      0.33 o
  -1   2  12        0.98        1.31      0.27 o
   0   2  12       12.86       10.77      0.61 o
   1   2  12       91.88       91.05      2.39 o
   2   2  12       90.35       90.75      2.46 o
   3   2  12       40.54       36.68      1.99 o
   4   2  12       40.43       43.17      2.27 o
   5   2  12       18.74       20.22      1.57 o
   6   2  12        2.91        2.78      0.90 o
   7   2  12        1.40        1.89      0.86 o
 -11   3  12        0.34        1.55      0.53 o
 -10   3  12        1.96        2.97      0.57 o
  -9   3  12        3.59        4.94      0.56 o
  -8   3  12       10.70       11.42      0.73 o
  -6   3  12        7.80        9.59      0.96 o
  -5   3  12        0.20       -0.38      0.38 o
  -4   3  12       13.78       13.44      1.07 o
  -3   3  12       15.65       14.99      1.12 o
  -2   3  12       14.48       15.60      1.12 o
  -1   3  12       28.57       29.73      0.99 o
   0   3  12       55.33       52.74      2.13 o
   1   3  12       13.17       13.08      0.96 o
   2   3  12        0.89        1.25      0.47 o
   3   3  12        4.88        3.43      0.69 o
   4   3  12       61.32       64.32      3.01 o
   5   3  12        7.27        9.11      1.14 o
   6   3  12        1.43        0.53      0.65 o
 -10   4  12        1.61        1.76      0.47 o
  -9   4  12        2.09        3.60      0.49 o
  -1   4  12        6.79        5.59      0.53 o
   0   4  12       25.76       29.66      1.43 o
   1   4  12        2.18        1.97      0.54 o
   2   4  12        1.70        1.78      0.59 o
   3   4  12        2.58        2.84      0.72 o
   4   4  12        3.59        4.14      0.87 o
   5   4  12        5.30        6.78      1.05 o
  -2   5  12        2.62        1.86      0.36 o
  -1   5  12        0.19        0.55      0.40 o
   0   5  12        2.46        3.58      0.60 o
   1   5  12        5.33        6.92      0.83 o
   2   5  12       10.25        9.94      1.05 o
  -7  -5  13        2.34        1.09      1.12 o
  -6  -5  13       13.80       14.91      0.79 o
  -5  -5  13        4.59        5.48      0.50 o
  -4  -5  13        3.62        5.24      0.81 o
  -3  -5  13       26.64       25.07      0.75 o
  -2  -5  13        2.03        2.01      1.15 o
  -1  -5  13        0.25       -0.30      0.52 o
   0  -5  13        3.47        5.44      0.60 o
   1  -5  13        1.94        2.41      0.80 o
   2  -5  13        0.19       -0.43      0.45 o
  -9  -4  13       13.16       12.89      0.89 o
  -8  -4  13        4.83        4.21      0.39 o
  -7  -4  13        3.66        4.43      0.72 o
  -6  -4  13       22.53       24.82      2.00 o
  -5  -4  13       10.12        7.18      1.20 o
  -4  -4  13        0.09       -0.44      0.66 o
  -3  -4  13       12.21       11.94      0.99 o
  -2  -4  13       30.73       28.36      0.73 o
  -1  -4  13        2.91        3.50      0.29 o
   0  -4  13       11.23       12.42      0.72 o
   1  -4  13        4.32        5.64      0.54 o
   2  -4  13        9.79       10.38      0.77 o
   3  -4  13        0.77        0.53      1.35 o
   4  -4  13        4.72        3.11      0.60 o
   5  -4  13        7.43        6.97      0.92 o
 -11  -3  13        0.18        0.03      0.43 o
 -10  -3  13        0.04        0.04      0.34 o
  -9  -3  13        2.12        2.98      0.41 o
  -8  -3  13       20.06       21.61      0.89 o
  -7  -3  13        8.35        7.22      0.34 o
  -6  -3  13       10.37        7.08      1.14 o
  -5  -3  13       37.86       33.13      2.18 o
  -4  -3  13        1.75        1.01      0.67 o
  -3  -3  13        2.37        3.08      0.81 o
  -2  -3  13       23.01       21.83      0.75 o
  -1  -3  13       11.13       11.71      0.49 o
   0  -3  13       33.47       30.78      0.83 o
   1  -3  13       12.23       10.20      0.66 o
   2  -3  13       46.99       48.55      1.65 o
   3  -3  13        1.61        1.59      0.44 o
   4  -3  13       16.16       17.94      1.03 o
   5  -3  13        1.62        1.47      0.49 o
   6  -3  13        0.10        0.54      0.48 o
 -12  -2  13        3.43        3.28      0.68 o
 -11  -2  13        3.88        3.69      0.54 o
 -10  -2  13        2.72        2.59      0.45 o
  -9  -2  13       10.17       11.76      1.15 o
  -8  -2  13        4.56        4.89      0.33 o
  -7  -2  13       27.03       29.00      0.75 o
  -6  -2  13       21.72       19.65      0.70 o
  -5  -2  13       28.47       23.25      1.63 o
  -4  -2  13        8.28        7.72      1.01 o
  -3  -2  13       10.18        9.92      0.31 o
  -2  -2  13       41.56       37.94      0.85 o
  -1  -2  13       35.96       32.55      1.02 o
   0  -2  13        1.24        2.03      0.24 o
   1  -2  13        2.79        2.38      0.29 o
   2  -2  13        5.73        5.90      0.55 o
   3  -2  13        5.53        8.69      0.67 o
   4  -2  13       22.56       22.46      1.56 o
   5  -2  13        3.02        2.82      0.53 o
   6  -2  13       12.99       15.50      1.69 o
   7  -2  13       15.14       13.30      1.71 o
 -12  -1  13        0.03       -0.33      0.46 o
 -11  -1  13        1.53        1.82      0.48 o
 -10  -1  13        2.27        1.71      0.41 o
  -9  -1  13        2.11        1.56      0.37 o
  -8  -1  13       47.65       43.49      1.09 o
  -7  -1  13       22.11       20.51      0.82 o
  -6  -1  13        1.82        1.30      0.28 o
  -5  -1  13      191.12      181.79      4.20 o
  -4  -1  13       15.59       12.42      0.59 o
  -3  -1  13        4.27        4.21      0.36 o
  -2  -1  13       32.95       30.25      0.99 o
  -1  -1  13        4.65        4.02      0.60 o
   0  -1  13        3.88        3.28      0.38 o
   1  -1  13       44.30       41.03      1.33 o
   2  -1  13        8.36        8.17      0.60 o
   3  -1  13       11.24       10.84      0.72 o
   4  -1  13        6.47        7.02      0.62 o
   5  -1  13        4.85        3.82      0.88 o
   6  -1  13        1.93        1.21      0.85 o
   7  -1  13        2.82        2.63      1.11 o
 -13   0  13        0.18       -0.54      0.54 o
 -12   0  13        0.06       -0.08      0.48 o
 -11   0  13       16.21       16.34      0.93 o
 -10   0  13        0.68       -0.26      0.31 o
  -9   0  13        0.06       -0.19      0.28 o
  -8   0  13        7.67        8.24      1.04 o
  -7   0  13        0.47        0.18      0.25 o
  -6   0  13        0.54        0.60      0.45 o
  -5   0  13       87.78       83.58      2.14 o
  -4   0  13        6.74        6.55      0.55 o
  -3   0  13       47.96       41.25      1.25 o
  -2   0  13       19.80       17.08      0.73 o
  -1   0  13        0.37        1.19      0.54 o
   0   0  13        9.99       14.03      1.11 o
   1   0  13       54.75       58.97      1.73 o
   2   0  13       15.01       15.38      0.78 o
   3   0  13        2.74        3.44      0.48 o
   4   0  13        8.09       10.20      0.74 o
   5   0  13        0.88        0.56      0.41 o
   6   0  13        0.24        0.24      0.70 o
   7   0  13        1.66       -0.71      0.71 o
 -12   1  13        0.03        0.57      0.59 o
 -11   1  13        1.53        0.91      0.56 o
 -10   1  13        2.25        2.26      0.44 o
  -9   1  13        2.13        1.86      0.68 o
  -8   1  13       47.61       44.33      1.41 o
  -7   1  13       22.01       20.91      0.85 o
  -6   1  13        1.82        1.06      0.29 o
  -5   1  13      191.18      188.14      4.25 o
  -4   1  13       15.52       13.80      1.22 o
  -3   1  13        4.23        3.92      0.37 o
  -2   1  13       32.88       30.48      1.02 o
  -1   1  13        4.62        4.04      0.39 o
   0   1  13        3.93        3.41      0.39 o
   1   1  13       44.29       38.79      1.31 o
   2   1  13        8.38        9.08      0.63 o
   3   1  13       11.26       11.98      0.74 o
   4   1  13        6.49        5.45      0.89 o
   5   1  13        4.88        4.39      0.92 o
   6   1  13        1.92        1.64      0.84 o
   7   1  13        2.82        4.56      1.10 o
 -11   2  13        3.89        4.10      0.69 o
 -10   2  13        2.72        2.67      0.58 o
  -9   2  13       10.16       10.00      0.64 o
  -8   2  13        4.56        5.19      1.04 o
  -7   2  13       26.92       29.49      1.00 o
  -6   2  13       21.68       20.17      0.72 o
  -5   2  13       28.47       24.78      1.40 o
  -4   2  13        8.31        9.75      0.90 o
  -3   2  13       10.16        9.67      0.96 o
  -2   2  13       41.71       37.77      1.16 o
  -1   2  13       35.81       31.63      1.07 o
   0   2  13        1.25        1.78      0.35 o
   1   2  13        2.79        2.67      0.41 o
   2   2  13        5.72        6.56      0.58 o
   3   2  13        5.56        7.55      0.92 o
   4   2  13       22.51       25.88      1.71 o
   5   2  13        3.01        3.70      0.88 o
   6   2  13       13.01       14.42      1.52 o
 -11   3  13        0.18        0.47      0.43 o
 -10   3  13        0.04        0.49      0.36 o
  -9   3  13        2.13        2.49      0.42 o
  -5   3  13       38.00       37.28      1.89 o
  -4   3  13        1.73        2.26      0.61 o
  -3   3  13        2.36        2.65      0.63 o
  -1   3  13       11.11       12.22      0.74 o
   0   3  13       33.48       31.66      1.48 o
   1   3  13       12.25       11.06      0.91 o
   2   3  13       47.03       53.46      2.37 o
   3   3  13        1.61        2.97      0.69 o
   4   3  13       16.16       17.18      1.43 o
   5   3  13        1.64        2.32      0.79 o
  -1   4  13        2.92        3.91      0.44 o
   0   4  13       11.28       13.48      0.94 o
   1   4  13        4.33        5.47      0.71 o
   2   4  13        9.80       10.18      1.00 o
   3   4  13        0.77        0.40      0.57 o
   4   4  13        4.72        3.98      0.86 o
   0   5  13        3.47        5.03      0.65 o
   1   5  13        1.94        1.21      0.58 o
  -6  -5  14        6.72        7.36      0.59 o
  -5  -5  14       10.01        9.35      0.59 o
  -4  -5  14        9.57       10.40      0.63 o
  -3  -5  14        0.43        0.41      0.23 o
  -2  -5  14        1.29        2.26      0.41 o
  -1  -5  14        7.38        9.42      2.10 o
   0  -5  14       17.09       16.13      1.92 o
  -8  -4  14       10.54       10.98      0.88 o
  -7  -4  14       35.67       36.20      1.94 o
  -6  -4  14        6.86        8.65      1.36 o
  -5  -4  14       23.18       24.67      2.08 o
  -4  -4  14        2.04        2.85      1.01 o
  -3  -4  14        4.11        3.28      1.03 o
  -2  -4  14       20.64       21.86      0.90 o
  -1  -4  14       16.52       17.67      0.61 o
   0  -4  14       10.14       11.60      0.72 o
   1  -4  14        0.41        0.51      0.58 o
   2  -4  14       16.73       18.02      1.00 o
   3  -4  14        1.39        2.38      1.19 o
   4  -4  14        2.35        4.15      0.75 o
 -10  -3  14        3.20        2.74      0.52 o
  -9  -3  14        3.06        4.87      1.39 o
  -8  -3  14        8.45        9.50      0.44 o
  -7  -3  14        4.17        4.00      0.25 o
  -6  -3  14        9.02       11.51      1.36 o
  -5  -3  14        4.17        2.82      0.91 o
  -4  -3  14       33.34       31.83      2.11 o
  -3  -3  14        8.31        9.38      1.22 o
  -2  -3  14        6.09        5.82      0.30 o
  -1  -3  14        9.23        9.35      0.42 o
   0  -3  14        4.98        5.86      0.46 o
   1  -3  14        1.47        0.45      0.32 o
   2  -3  14        6.92        8.06      0.67 o
   3  -3  14        8.13        8.01      0.89 o
   4  -3  14        4.36        4.30      1.24 o
   5  -3  14        0.43        0.73      0.58 o
 -11  -2  14        0.55        0.24      0.44 o
 -10  -2  14        0.15       -0.03      0.32 o
  -9  -2  14       11.88       11.04      0.85 o
  -8  -2  14        9.48       11.72      0.61 o
  -7  -2  14       89.40       89.98      2.35 o
  -6  -2  14        0.47        0.73      0.27 o
  -5  -2  14        4.42        4.39      0.87 o
  -4  -2  14       11.60        9.09      0.45 o
  -3  -2  14        8.73        6.78      0.44 o
  -2  -2  14       15.37       14.96      0.49 o
  -1  -2  14       21.62       18.51      0.59 o
   0  -2  14        9.91       10.05      0.47 o
   1  -2  14        7.88        6.97      0.84 o
   2  -2  14       21.69       22.70      1.03 o
   3  -2  14        4.58        5.68      1.20 o
   4  -2  14        3.38        4.06      0.58 o
   5  -2  14       12.09       14.78      2.05 o
   6  -2  14        2.51        2.01      1.05 o
 -12  -1  14        7.27        8.52      0.94 o
 -11  -1  14        3.15        3.80      0.54 o
 -10  -1  14        0.38        0.01      0.71 o
  -9  -1  14        0.82        1.32      0.57 o
  -8  -1  14       13.00       13.23      0.71 o
  -7  -1  14       19.58       20.10      0.82 o
  -6  -1  14       41.85       37.37      2.09 o
  -5  -1  14       11.95       10.67      0.57 o
  -4  -1  14       24.15       22.10      1.19 o
  -3  -1  14        0.68        0.33      0.24 o
  -2  -1  14       27.99       24.89      0.92 o
  -1  -1  14       29.37       31.64      1.09 o
   0  -1  14       43.89       40.62      1.82 o
   1  -1  14       13.94       15.13      0.79 o
   2  -1  14        3.05        3.55      1.03 o
   3  -1  14        1.46        1.06      0.39 o
   4  -1  14        8.16        8.14      0.72 o
   5  -1  14       15.14       16.03      1.00 o
   6  -1  14       32.12       26.55      2.17 o
 -12   0  14        0.70        0.56      0.51 o
 -11   0  14        0.86        1.61      0.74 o
 -10   0  14       25.67       23.92      1.20 o
  -9   0  14        1.21        2.14      0.49 o
  -8   0  14        0.00        0.18      0.35 o
  -7   0  14        6.63        7.22      0.62 o
  -6   0  14       52.67       46.33      1.41 o
  -5   0  14        6.79        7.15      0.50 o
  -4   0  14        8.47        6.94      0.48 o
  -3   0  14       14.08       13.20      0.66 o
  -2   0  14        0.13        0.26      0.25 o
  -1   0  14        5.29        5.41      0.58 o
   0   0  14        2.02        2.55      0.39 o
   1   0  14        1.07        1.04      0.32 o
   2   0  14        0.01       -0.02      0.29 o
   3   0  14        3.51        2.92      0.48 o
   4   0  14        4.30        5.26      0.62 o
   5   0  14        3.68        1.56      0.84 o
   6   0  14       31.54       34.86      2.41 o
 -11   1  14        3.15        2.94      0.52 o
 -10   1  14        0.38        0.71      0.38 o
  -9   1  14        0.82        0.76      0.34 o
  -8   1  14       13.02       12.98      0.76 o
  -7   1  14       19.62       18.13      0.81 o
  -6   1  14       41.88       39.10      1.24 o
  -5   1  14       11.95       11.07      1.37 o
  -4   1  14       24.13       21.24      0.83 o
  -3   1  14        0.67        0.30      0.25 o
  -2   1  14       28.00       25.83      1.09 o
  -1   1  14       29.41       30.94      1.09 o
   0   1  14       43.86       42.17      1.36 o
   1   1  14       13.98       16.23      0.81 o
   2   1  14        3.04        3.22      0.48 o
   3   1  14        1.46        1.71      0.41 o
   4   1  14        8.16       10.04      1.13 o
   5   1  14       15.17       17.57      1.58 o
   6   1  14       32.08       27.99      2.10 o
 -11   2  14        0.56        0.79      0.50 o
 -10   2  14        0.15        0.58      0.43 o
  -9   2  14       11.91       11.34      0.68 o
  -8   2  14        9.51       12.41      0.66 o
  -7   2  14       89.63       93.94      2.98 o
  -6   2  14        0.46        0.33      0.50 o
  -5   2  14        4.42        4.39      0.70 o
  -4   2  14       11.59       11.39      0.97 o
  -3   2  14        8.78        8.11      0.61 o
  -2   2  14       15.43       16.02      0.69 o
  -1   2  14       21.63       18.61      1.50 o
   0   2  14        9.91       10.19      0.65 o
   1   2  14        7.84        7.97      0.61 o
   2   2  14       21.79       23.79      1.49 o
   3   2  14        4.61        4.95      0.84 o
   4   2  14        3.40        2.98      0.82 o
   5   2  14       12.11       12.81      1.39 o
  -1   3  14        9.24       10.60      0.69 o
   0   3  14        4.98        6.20      0.63 o
   1   3  14        1.47        1.20      0.49 o
   2   3  14        6.92        9.63      0.95 o
   3   3  14        8.10        7.93      1.01 o
   4   3  14        4.39        3.79      0.83 o
   0   4  14       10.15       12.51      0.90 o
   1   4  14        0.41        0.30      0.45 o
   2   4  14       16.71       15.88      1.29 o
  -8  -4  15        9.07        9.42      0.66 o
  -6  -4  15       13.23       14.06      1.71 o
  -5  -4  15        0.52       -0.77      0.77 o
  -4  -4  15        4.55        5.09      1.21 o
  -3  -4  15        7.33        7.48      0.33 o
  -2  -4  15        7.24        6.84      0.37 o
  -1  -4  15        5.20        6.02      0.52 o
   0  -4  15        8.76       11.06      0.87 o
   1  -4  15        3.60        2.95      0.52 o
   2  -4  15        0.88        1.01      0.50 o
  -9  -3  15       57.57       64.50      2.29 o
  -8  -3  15        4.10        6.17      0.36 o
  -7  -3  15       22.89       23.81      1.49 o
  -6  -3  15       10.78       10.58      1.37 o
  -5  -3  15        2.76        2.41      0.89 o
  -4  -3  15        1.87        0.54      0.73 o
  -3  -3  15       20.00       18.46      0.52 o
  -2  -3  15        3.37        4.12      0.51 o
  -1  -3  15        0.13        0.17      0.19 o
   0  -3  15        0.70        0.35      0.31 o
   1  -3  15        7.28        8.75      0.67 o
   2  -3  15       13.91       14.49      1.29 o
   3  -3  15       27.95       31.02      1.37 o
   4  -3  15        9.62       10.74      1.07 o
 -10  -2  15       23.13       24.95      1.37 o
  -9  -2  15        5.42        4.07      0.49 o
  -8  -2  15        4.93        4.52      0.36 o
  -7  -2  15        9.11        9.19      0.58 o
  -6  -2  15       28.74       25.12      0.90 o
  -5  -2  15        0.15       -0.02      0.22 o
  -4  -2  15       29.54       28.34      0.95 o
  -3  -2  15       14.28       15.66      0.70 o
  -2  -2  15        6.10        5.13      0.54 o
  -1  -2  15        1.04        0.87      0.30 o
   0  -2  15       12.08       11.74      0.71 o
   1  -2  15       14.41       15.66      0.86 o
   2  -2  15        8.13        7.69      0.68 o
   3  -2  15        2.53        2.64      0.53 o
   4  -2  15        2.40        2.56      0.56 o
   5  -2  15        5.83        6.70      0.94 o
 -11  -1  15        1.11        0.83      0.54 o
 -10  -1  15        2.54        1.96      0.44 o
  -9  -1  15        4.12        3.66      0.48 o
  -8  -1  15       14.73       12.52      0.70 o
  -7  -1  15        7.30        6.56      0.51 o
  -6  -1  15        3.53        3.40      0.40 o
  -5  -1  15        5.01        4.05      0.41 o
  -4  -1  15        0.61        0.30      0.26 o
  -3  -1  15        7.22        6.88      0.49 o
  -2  -1  15        8.38        9.24      0.82 o
  -1  -1  15       10.05        9.45      1.19 o
   0  -1  15       16.95       17.72      0.87 o
   1  -1  15        0.23       -0.10      0.30 o
   2  -1  15        3.94        3.54      0.50 o
   3  -1  15        2.85        3.45      0.73 o
   4  -1  15        4.30        3.93      1.05 o
   5  -1  15       30.74       33.42      2.37 o
 -11   0  15        0.14        0.87      0.52 o
 -10   0  15        0.38        0.56      0.39 o
  -9   0  15        0.23        0.40      0.33 o
  -8   0  15       10.12        9.39      1.02 o
  -7   0  15        5.67        5.79      0.50 o
  -6   0  15        5.69        5.31      0.47 o
  -5   0  15        5.63        5.47      0.48 o
  -4   0  15        3.12        3.23      0.39 o
  -3   0  15       36.41       37.78      1.24 o
  -2   0  15       29.26       28.38      1.93 o
  -1   0  15        1.58        1.30      0.36 o
   0   0  15        6.33        4.82      0.56 o
   1   0  15        0.55        0.29      0.30 o
   2   0  15        0.06       -0.29      0.29 o
   3   0  15       44.15       45.62      1.63 o
   4   0  15       28.39       30.55      1.36 o
   5   0  15        2.87        4.09      1.05 o
 -11   1  15        1.12        1.86      0.68 o
 -10   1  15        2.55        2.68      0.48 o
  -9   1  15        4.14        4.36      0.62 o
  -8   1  15       14.76       13.02      0.73 o
  -7   1  15        7.26        6.50      0.62 o
  -6   1  15        3.52        3.44      0.42 o
  -5   1  15        5.02        5.13      0.65 o
  -4   1  15        0.62        0.70      0.27 o
  -3   1  15        7.23        6.60      0.50 o
  -2   1  15        8.37       10.75      0.88 o
  -1   1  15        9.98        9.78      0.63 o
   0   1  15       17.04       19.36      0.89 o
   1   1  15        0.24        0.88      0.34 o
   2   1  15        3.95        4.73      0.80 o
   3   1  15        2.82        2.74      0.76 o
   4   1  15        4.32        2.78      0.87 o
   5   1  15       30.63       29.76      2.15 o
 -10   2  15       23.10       27.37      1.42 o
  -9   2  15        5.39        5.19      0.49 o
  -8   2  15        4.94        5.05      0.47 o
  -7   2  15        9.09       10.67      1.07 o
  -6   2  15       28.70       25.44      1.56 o
  -5   2  15        0.15        0.04      0.47 o
  -4   2  15       29.48       28.35      1.60 o
  -3   2  15       14.28       16.59      0.68 o
  -2   2  15        6.10        6.07      0.69 o
  -1   2  15        1.05        1.25      0.33 o
   0   2  15       12.06       13.22      0.75 o
   1   2  15       14.38       17.07      1.24 o
   2   2  15        8.16        9.32      1.01 o
   3   2  15        2.55        3.48      0.77 o
   4   2  15        2.39        2.36      0.80 o
  -1   3  15        0.13        0.58      0.31 o
   0   3  15        0.70        1.05      0.44 o
   1   3  15        7.30        7.68      0.84 o
   2   3  15       13.86       13.23      1.21 o
   3   3  15       27.94       31.72      1.93 o
   0   4  15        8.76       12.14      0.87 o
   1   4  15        3.62        2.95      0.62 o
  -3  -4  16        3.13        4.48      0.29 o
  -2  -4  16        9.75       10.29      0.52 o
  -1  -4  16        1.95        1.88      0.40 o
  -8  -3  16       17.48       18.94      1.37 o
  -7  -3  16        1.41        1.04      0.39 o
  -6  -3  16        0.48       -0.10      0.81 o
  -5  -3  16       11.11       12.21      1.47 o
  -4  -3  16       38.09       39.20      2.50 o
  -3  -3  16        8.13        9.10      0.63 o
  -2  -3  16        1.13        1.10      0.40 o
  -1  -3  16        3.89        4.04      0.47 o
   0  -3  16        0.98        0.91      0.36 o
   1  -3  16        1.32        1.56      0.44 o
   2  -3  16       15.02       17.08      1.19 o
   3  -3  16       11.67       13.54      1.14 o
  -9  -2  16       15.60       16.16      1.01 o
  -8  -2  16       13.19       12.11      0.72 o
  -7  -2  16        0.26        0.94      0.33 o
  -6  -2  16       15.16       16.61      0.75 o
  -5  -2  16        1.87        2.11      0.34 o
  -4  -2  16        5.46        6.27      0.48 o
  -3  -2  16        1.15        0.86      0.40 o
  -2  -2  16        0.70        0.08      0.27 o
  -1  -2  16       21.31       21.99      1.15 o
   0  -2  16       10.11       11.71      0.75 o
   1  -2  16       17.10       19.53      1.05 o
   2  -2  16       12.78       14.75      0.90 o
   3  -2  16        4.10        2.79      0.58 o
   4  -2  16        6.93        7.49      0.95 o
 -10  -1  16        0.25        1.16      0.51 o
  -9  -1  16        0.30        0.33      0.82 o
  -8  -1  16        9.08        8.46      0.63 o
  -7  -1  16        0.84        1.84      0.36 o
  -6  -1  16        4.67        4.70      0.51 o
  -5  -1  16       20.64       22.07      0.90 o
  -4  -1  16        2.37        1.64      0.34 o
  -3  -1  16        5.42        6.72      0.86 o
  -2  -1  16       33.99       35.15      1.23 o
  -1  -1  16       31.67       32.61      1.94 o
   0  -1  16        4.46        5.81      0.56 o
   1  -1  16       16.26       17.64      0.94 o
   2  -1  16        0.96        1.28      0.44 o
   3  -1  16       10.97       13.29      0.90 o
   4  -1  16       45.45       47.28      2.33 o
 -11   0  16        2.54        3.82      0.73 o
 -10   0  16        2.25        2.89      0.75 o
  -9   0  16        0.62        0.88      0.38 o
  -8   0  16        0.25        0.22      0.31 o
  -7   0  16        0.34       -0.05      0.30 o
  -6   0  16        0.13        0.17      0.30 o
  -5   0  16       18.49       18.59      0.85 o
  -4   0  16       17.02       22.12      0.91 o
  -3   0  16        0.77        1.16      0.34 o
  -2   0  16       39.49       43.33      1.42 o
  -1   0  16        6.23        8.44      1.04 o
   0   0  16        4.50        3.55      0.75 o
   1   0  16        3.15        2.76      0.48 o
   2   0  16       69.15       72.35      2.82 o
   3   0  16       20.31       26.38      1.26 o
 -10   1  16        0.24        1.08      0.70 o
  -9   1  16        0.31        0.32      0.44 o
  -8   1  16        9.08        9.38      0.65 o
  -7   1  16        0.85        1.71      0.69 o
  -6   1  16        4.65        5.51      0.50 o
  -5   1  16       20.59       22.71      0.90 o
  -4   1  16        2.36        1.53      0.34 o
  -3   1  16        5.44        7.09      0.53 o
  -2   1  16       33.97       33.22      1.21 o
  -1   1  16       31.65       33.48      1.22 o
   0   1  16        4.50        4.68      0.53 o
   1   1  16       16.34       17.49      0.95 o
   2   1  16        0.93        0.67      0.40 o
   3   1  16       11.06       12.59      1.32 o
  -8   2  16       13.19       13.56      1.24 o
  -7   2  16        0.26        1.89      0.63 o
  -6   2  16       15.13       15.27      1.26 o
  -5   2  16        1.86        1.49      0.61 o
  -4   2  16        5.47        7.81      0.95 o
  -3   2  16        1.14        1.07      0.29 o
  -2   2  16        0.69        0.40      0.28 o
  -1   2  16       21.34       23.84      1.00 o
   0   2  16       10.05       12.79      1.04 o
   1   2  16       17.08       18.97      1.38 o
   2   2  16       12.77       13.50      1.25 o
   3   2  16        4.06        3.81      0.87 o
  -1   3  16        3.90        4.86      0.51 o
   0   3  16        0.98        0.93      0.45 o
   1   3  16        1.32        1.40      0.54 o
   2   3  16       15.02       14.65      1.29 o
  -7  -3  17        1.82        2.08      0.35 o
  -4  -3  17        9.69        9.53      0.63 o
  -3  -3  17        1.59        1.27      0.33 o
  -2  -3  17        0.07        0.01      0.32 o
  -1  -3  17        8.75       10.88      0.81 o
   0  -3  17       16.63       20.28      1.18 o
  -8  -2  17        0.70        0.19      0.39 o
  -7  -2  17        7.12        6.77      0.55 o
  -6  -2  17       23.00       24.19      0.96 o
  -5  -2  17        7.25        7.39      0.55 o
  -4  -2  17        7.59        8.11      0.58 o
  -3  -2  17       14.97       17.21      0.82 o
  -2  -2  17        2.96        3.01      0.96 o
  -1  -2  17        4.02        4.24      0.50 o
   0  -2  17       13.25       11.57      0.78 o
   1  -2  17        6.45        7.57      0.84 o
   2  -2  17       10.52       10.61      0.99 o
  -9  -1  17        1.32        0.85      0.51 o
  -8  -1  17       15.18       18.49      0.91 o
  -7  -1  17       12.79       12.41      0.74 o
  -6  -1  17        3.28        3.27      0.52 o
  -5  -1  17        2.14        2.33      0.41 o
  -4  -1  17        5.09        3.81      0.82 o
  -3  -1  17       15.51       17.03      0.85 o
  -2  -1  17        4.52        5.36      0.54 o
  -1  -1  17       10.91       12.55      0.78 o
   0  -1  17       14.90       14.49      0.85 o
   1  -1  17       16.17       18.57      1.06 o
   2  -1  17       23.51       23.43      1.39 o
   3  -1  17        9.44       10.75      1.05 o
 -10   0  17       14.64       15.47      1.23 o
  -9   0  17        0.31        0.35      0.38 o
  -8   0  17        0.74       -0.04      0.32 o
  -7   0  17        7.95       11.21      0.72 o
  -6   0  17        1.24        1.34      0.38 o
  -5   0  17       23.61       24.64      1.62 o
  -4   0  17        2.33        1.87      0.40 o
  -3   0  17       27.48       24.43      1.02 o
  -2   0  17        0.24        0.82      0.37 o
  -1   0  17        4.28        4.74      0.54 o
   0   0  17       10.54       12.25      0.79 o
   1   0  17        4.86        4.75      0.60 o
   2   0  17        0.70        2.15      0.92 o
   3   0  17       60.89       67.09      2.97 o
  -9   1  17        1.31        1.50      0.39 o
  -8   1  17       15.16       18.47      0.90 o
  -7   1  17       12.78       12.34      0.72 o
  -6   1  17        3.30        3.53      0.53 o
  -5   1  17        2.15        2.06      0.40 o
  -4   1  17        5.05        4.81      0.48 o
  -3   1  17       15.50       16.42      1.33 o
  -2   1  17        4.50        5.11      0.52 o
  -1   1  17       10.85       11.98      0.76 o
   0   1  17       14.91       15.73      0.95 o
   1   1  17       16.12       17.68      0.98 o
   2   1  17       23.43       22.35      1.69 o
  -8   2  17        0.70        2.14      0.72 o
  -7   2  17        7.10        5.56      0.95 o
  -6   2  17       22.97       25.05      1.62 o
  -5   2  17        7.24        6.64      0.93 o
  -4   2  17        7.60        7.29      0.96 o
  -3   2  17       14.94       16.32      0.72 o
  -2   2  17        2.96        2.65      0.39 o
  -1   2  17        4.04        4.28      0.63 o
   0   2  17       13.27       12.23      1.08 o
   1   2  17        6.47        7.41      0.95 o
   0   3  17       16.62       19.85      1.20 o
  -6  -2  18        3.64        4.19      0.55 o
  -5  -2  18        4.07        3.19      0.54 o
  -4  -2  18        0.58        0.96      0.37 o
  -3  -2  18        3.89        4.49      0.55 o
  -2  -2  18        1.69        2.40      0.49 o
  -1  -2  18       13.83       16.07      1.07 o
   0  -2  18        3.63        2.87      0.61 o
  -8  -1  18        9.63        9.64      0.88 o
  -7  -1  18        0.06        0.21      0.41 o
  -6  -1  18        7.99        8.91      1.31 o
  -5  -1  18        6.65        6.31      0.85 o
  -4  -1  18        6.69        6.51      0.59 o
  -3  -1  18        2.38        2.60      0.45 o
  -2  -1  18        1.42        0.60      0.37 o
  -1  -1  18        2.31        3.21      0.50 o
   0  -1  18       24.34       25.50      1.52 o
   1  -1  18       26.42       28.50      1.65 o
   2  -1  18        4.07        4.07      0.81 o
  -8   0  18        0.72        1.58      0.58 o
  -7   0  18        0.27        0.34      0.92 o
  -6   0  18        1.20        1.06      0.40 o
  -5   0  18        3.13        4.07      0.51 o
  -4   0  18       17.99       18.17      0.91 o
  -3   0  18       52.62       63.24      1.93 o
  -2   0  18        1.41        0.97      0.41 o
  -1   0  18        0.92        0.51      0.38 o
   0   0  18        0.00        0.52      0.39 o
   1   0  18        0.05       -0.44      0.46 o
   2   0  18       20.50       18.81      1.43 o
  -8   1  18        9.61       10.75      0.71 o
  -7   1  18        0.06       -0.22      0.30 o
  -6   1  18        8.04        8.98      0.77 o
  -5   1  18        6.71        6.91      0.58 o
  -4   1  18        6.65        7.34      0.58 o
  -3   1  18        2.42        2.75      0.43 o
  -2   1  18        1.42        1.68      0.40 o
  -1   1  18        2.33        1.60      0.44 o
   0   1  18       24.43       26.13      1.19 o
  -7   2  18        3.69        6.67      0.99 o
  -6   2  18        3.66        3.91      0.85 o
  -5   2  18        4.09        6.62      0.97 o
  -4   2  18        0.57        1.37      0.63 o
  -3   2  18        3.88        4.14      0.86 o
  -2   2  18        1.70        1.66      0.46 o
  -1   2  18       13.82       16.55      1.15 o
  -5  -1  19       22.27       28.24      1.47 o
  -4  -1  19        0.16        0.35      0.46 o
  -3  -1  19        1.94        1.80      0.54 o
  -2  -1  19        9.69       11.11      0.96 o
  -1  -1  19        8.16        9.29      0.96 o
  -6   0  19        0.00        0.36      0.49 o
  -5   0  19        4.05        3.78      0.71 o
  -4   0  19        8.52       11.67      1.06 o
  -3   0  19        7.08        6.88      0.87 o
  -2   0  19        0.03        1.66      0.58 o
  -1   0  19        3.73        3.24      0.73 o
   0   0  19        4.02        4.55      0.82 o
  -6   1  19        5.12        4.89      0.85 o
  -5   1  19       22.22       26.76      1.07 o
  -4   1  19        0.16        0.94      0.35 o
  -3   1  19        1.91        2.55      0.45 o
  -2   1  19        9.66       10.19      1.11 o
  -1   1  19        8.13        9.10      1.05 o
 
